# Supplementary material for: Systems Pharmacology Approach to Investigate the Mechanism of Kai-Xin-San in Alzheimer’s Disease
Source: Front Pharmacol. 2020 Apr 3;11:381. doi: 10.3389/fphar.2020.00381 (PMC7147119; doi:10.3389/fphar.2020.00381)
Supplement: Supplementary Datasheet S1 — The detailed information of compounds of KXS and their corresponding targe. [file DataSheet_1.xlsx]

## Sheet: total compounds of KXS
Herbs-Chinese	Herb-Pinyin	Canonical Smiles	New_Name
茯苓	FULING	OCC1OC(OC23CC4C3(COC(=O)c3ccc(cc3)O)C3OC2(C)CC4(O3)O)C(C(C1O)O)O	M1008
茯苓	FULING	OCC1OC(OC23CC4C3(COC(=O)c3ccccc3)C(=O)OC2(C)CC4O)C(C(C1O)O)O	M1009
茯苓	FULING	OCC1OC(OC2C(O)C(C)OC(C2O)CO)C(C(C1O)OC1OC(CO)C(C(C1O)C)O)O	M1012
茯苓	FULING	OCC1OC(OC2C(O)C(C)OC(C2O)CO)C(C(C1O)OC1OC(CO)C(C(C1O)OC)O)O	M1013
茯苓	FULING	CC(=CCC[C@@H]([C@H]1CC[C@@]2([C@]1(C)CCC1=C2CC[C@@H]2[C@]1(C)CCC(=O)C2(C)C)C)C(=O)O)C	M117
茯苓	FULING	CC(=CCC[C@H]([C@H]1CC[C@@]2([C@]1(C)CCC1=C2CC[C@@H]2[C@]1(C)CC[C@@H](C2(C)C)O)C)C(=O)O)C	M119
茯苓	FULING	CC(=CCCC(C1C(O)CC2(C1(C)CC=C1C2=CCC2C1(C)CCC(C2(C)C)O)C)C(=O)O)C	M123
茯苓	FULING	CC(=CCCC(C1CC[C@@]2([C@]1(C)CC=C1C2=CC[C@@H]2[C@]1(C)CC[C@@H](C2(C)C)O)C)C(=O)O)C	M124
茯苓	FULING	CC(=CCCC(C1CCC2(C1(C)CC=C1C2=CCC2C1(C)CCC(=O)C2(C)C)C)C(=O)O)C	M126
茯苓	FULING	CC(=CCCC(C1CCC2(C1(C)CC=C1C2=CCC2C1(C)CCC(C2(C)C)O)C)C(=O)O)C	M127
茯苓	FULING	CC(=CCCC(C1CCC2(C1(C)CCC1=C2CCC2C1(C)CCC(C2(C)C)O)C)C(=O)O)C	M128
茯苓	FULING	CC(=O)O[C@@H]1C[C@@]2([C@]([C@H]1[C@H](C(=O)O)CCC=C(C)C)(C)CC=C1C2=CC[C@@H]2[C@]1(C)CC[C@@H](C2(C)C)O)C	M140
茯苓	FULING	CC(=O)O[C@H]1CC[C@]2([C@H](C1(C)C)CC[C@@]1([C@@H]2CC=C2[C@@]1(C)CC[C@@]1([C@H]2CC(C)(C)CC1)C)C)C	M141
茯苓	FULING	CC(=O)O[C@H]1CC[C@]2([C@H](C1(C)C)CCC1=C2CC[C@]2([C@@]1(C)C[C@H]([C@@H]2C(C(=O)O)CCC(=C)C(C)C)O)C)C	M142
茯苓	FULING	CC(=O)OC1CC(C2(C1(C)C1=CCC3C(C1=CC2)(C)CCC(C3(C)C)O)C)C(CC/C=C(/C(=O)O)\C)C	M144
茯苓	FULING	CC(=O)OC1CCC2(C(C1(C)C)CC=C1C2=CCC2(C1(C)CC(C2C(C(=O)O)CCC(=C)C(C)C)O)C)C	M147
茯苓	FULING	CC(=O)OC1CCC2(C(C1(C)C)CCC1(C2CC=C2C1(C)CCC1(C2CC(C)(C)CC1)C)C)C	M148
茯苓	FULING	CC(=O)OC1CCC2(C(C1(C)C)CCC1=C2CCC2(C1(C)CC(C2C(C(=O)O)CCC(=C)C(C)C)O)C)C	M149
茯苓	FULING	CC(C(/C=C/C(C1CCC2C1(C)CCC1C2=CCC2=CC(=O)CCC12C)C)C)C	M151
茯苓	FULING	CC(C(=C)CC[C@H]([C@H]1[C@H](O)C[C@@]2([C@]1(C)CCC1=C2CC[C@@H]2[C@]1(C)CC[C@@H](C2(C)C)O)C)C(=O)O)C	M152
茯苓	FULING	CC(C(=C)CC[C@H]([C@H]1CC[C@@]2([C@]1(C)CC=C1C2=CC[C@@H]2[C@]1(C)CC[C@@H](C2(C)C)O)C)C(=O)O)C	M153
茯苓	FULING	CC(C(=C)CC[C@H]([C@H]1CC[C@@]2([C@]1(C)CCC1=C2CC[C@@H]2[C@]1(C)CC[C@@H](C2(C)C)O)C)C(=O)O)C	M154
茯苓	FULING	CC(C(=C)CCC([C@H]1[C@H](O)C[C@@]2([C@]1(C)CC=C1C2=CC[C@@H]2[C@]1(C)CC[C@@H](C2(C)C)O)C)C(=O)O)C	M155
茯苓	FULING	CC(C(=C)CCC([C@H]1[C@H](O)C[C@@]2([C@]1(C)CC=C1C2=CC[C@@H]2[C@]1(C)CC[C@H](C2(C)C)O)C)C(=O)O)C	M156
茯苓	FULING	CC(C(=C)CCC([C@H]1[C@H](O)C[C@@]2([C@]1(C)CC=C1C2=CCC2[C@]1(C)CCC(=O)C2(C)C)C)C(=O)O)C	M157
茯苓	FULING	CC(C(=C)CCC(C1C(O)CC2(C1(C)CC=C1C2=CCC2C1(C)CCC(=O)C2(C)C)C)C(=O)O)C	M158
茯苓	FULING	CC(C(=C)CCC(C1C(O)CC2(C1(C)CC=C1C2=CCC2C1(C)CCC(C2(C)C)O)C)C(=O)O)C	M159
茯苓	FULING	CC(C(=C)CCC(C1C(O)CC2(C1(C)CCC1=C2CCC2C1(C)CCC(C2(C)C)O)C)C(=O)O)C	M160
茯苓	FULING	CC(C(=C)CCC(C1CCC2(C1(C)CC=C1C2=CCC2C1(C)CCC(=O)C2(C)C)C)C(=O)O)C	M161
茯苓	FULING	CC(C(=C)CCC(C1CCC2(C1(C)CC=C1C2=CCC2C1(C)CCC(C2(C)C)O)C)C(=O)O)C	M162
茯苓	FULING	CC(C(=C)CCC(C1CCC2(C1(C)CCC1=C2CCC2C1(C)CCC(C2(C)C)C)C)C)C	M163
茯苓	FULING	CC(C(=C)CCC(C1CCC2(C1(C)CCC1=C2CCC2C1(C)CCC(C2(C)C)O)C)C(=O)O)C	M164
茯苓	FULING	CC(CCCC(C1CCC2(C1(C)CCC1C2CCC2C1(C)CCCC2(C)C)C)C)C	M181
茯苓	FULING	C/C=C/C1CCCC(N1)C	M21
茯苓	FULING	CCCCCC/C=C/CCCC(=O)O	M360
茯苓	FULING	CCCCCCC/C=C/CCC(=O)O	M374
茯苓	FULING	CCCCCCCCC/C=C/C(=O)O	M412
茯苓	FULING	CCCCCCCCCC(O)C	M420
茯苓	FULING	CCCCCCCCCCC(=O)O	M423
茯苓	FULING	CCCCCCCCCCCC=O	M429
茯苓	FULING	CCOC1OC(CO)C(C(C1O)O)O	M499
茯苓	FULING	COC(=O)[C@]1(C)CCC[C@]2([C@H]1CCc1c2ccc(c1)C(C)C)C	M509
茯苓	FULING	COC(=O)C([C@H]1[C@H](O)C[C@@]2([C@]1(C)CCC1=C2CC[C@@H]2[C@]1(C)CC[C@@H](C2(C)C)O)C)CCC(=C)C(C)C	M510
茯苓	FULING	COC(=O)C([C@H]1[C@H](O)C[C@@]2([C@]1(C)CCC1=C2CC[C@@H]2[C@]1(C)CC[C@@H](C2(C)C)OC(=O)C)C)CCC(=C)C(C)C	M511
茯苓	FULING	COC(=O)C(CC(=O)OC)(CC(=O)OC)O	M512
茯苓	FULING	COC(=O)C1(C)CCCC2(C1CCc1c2ccc(c1)C(C)C)C	M513
茯苓	FULING	COC(=O)CC(C(=O)OC)O	M515
茯苓	FULING	COC(=O)CC[C@@]1(C)C(CC=C2C1=CC[C@]1([C@@]2(C)C[C@H]([C@@H]1[C@H](C(=O)O)CCC(=C)C(O)(C)C)O)C)C(=C)C	M517
茯苓	FULING	COC(=O)CCC1(C)C(CC=C2C1=CCC1(C2(C)CC(C1C(C(=O)O)CCC(=C)C(C)C)O)C)C(=C)C	M518
茯苓	FULING	COC(=O)CCC1(C)C(CC=C2C1=CCC1(C2(C)CC(C1C(C(=O)O)CCC(=C)C(CO)(O)C)O)C)C(=C)C	M519
茯苓	FULING	COC(=O)CCC1(C)C(CC=C2C1=CCC1(C2(C)CC(C1C(C(=O)O)CCC(=C)C(O)(C)C)O)C)C(=C)C	M520
茯苓	FULING	COC(=O)CCC1(C)C(CC=C2C1=CCC1(C2(C)CC(C1C(C(=O)O)CCC=C(C)C)O)C)C(=C)C	M521
茯苓	FULING	COC(=O)CCC1(C)C(CC=C2C1=CCC1(C2(C)CCC1C(C(=O)O)CCC(=C)C(C)C)C)C(=C)C	M522
茯苓	FULING	COC(=O)CCC1(C)C(CCC2=C1CCC1(C2(C)CC(C1C(C(=O)O)CCC(=C)C(C)C)O)C)C(=C)C	M523
茯苓	FULING	COC(=O)CCC1(C)C(CCC2=C1CCC1(C2(C)CC(C1C(C(=O)O)CCC=C(C)C)O)C)C(=C)C	M524
茯苓	FULING	COc1cc(/C=C/C(=O)O)ccc1O	M544
茯苓	FULING	COc1cc(/C=C/COC(=O)/C=C/c2ccc(c(c2)OC)O)ccc1O	M553
茯苓	FULING	COc1cc(CNC(=O)CCCC/C=C/C(C)C)ccc1O	M574
茯苓	FULING	COc1cc(O)c2c(c1)oc(c(c2=O)OC)c1ccc(c(c1)OC)O	M576
茯苓	FULING	COC1OC2c3cc(O)c(cc3CCNC2c2c1c1OCOc1cc2)OC	M630
茯苓	FULING	ICC(=O)NCCCCCCCCCCC(=O)O	M631
茯苓	FULING	Nc1ncnc2c1nc[nH]2	M636
茯苓	FULING	O=C(C1CN(C)C2C(=C1)c1cccc3c1c(C2)c[nH]3)NC1(C)OC2(N(C1=O)C(Cc1ccccc1)C(=O)N1C2CCC1)O	M652
茯苓	FULING	OC(=O)C([C@H]1[C@H](O)C[C@@]2([C@]1(C)CC=C1C2=CC[C@@H]2[C@]1(C)CC[C@H](C2(C)C)O)C)CCC(=C)C(O)(C)C	M689
茯苓	FULING	OC(=O)C(C1C(O)CC2(C1(C)CC=C1C2=CCC2C1(C)CCC(C2(C)C)O)C)CCC(=C)C(O)(C)C	M691
茯苓	FULING	OC(=O)C(C1CCC2C1(C)CC=C1C2=CCC2C1(C)CCC(C2(C)C)[O-])CCC(=C)C(C)C	M692
茯苓	FULING	OC(=O)c1cc(O)c(c(c1)O)O	M696
茯苓	FULING	OC(=O)c1ccccc1	M698
茯苓	FULING	OC(=O)CC[C@@]1(C)[C@@H](CC=C2C1=CC[C@]1([C@@]2(C)C[C@H]([C@@H]1[C@H](C(=O)O)CCC=C(C)C)O)C)C(=C)C	M707
茯苓	FULING	OC(=O)CC[C@@]1(C)[C@@H](CC=C2C1=CC[C@]1([C@@]2(C)C[C@H]([C@@H]1C(C(=O)O)CCC(=C)C(C)C)O)C)C(=C)C	M708
茯苓	FULING	OC(=O)CC[C@@]1(C)[C@@H](CCC2=C1CC[C@]1([C@@]2(C)C[C@H]([C@@H]1[C@H](C(=O)O)CCC=C(C)C)O)C)C(=C)C	M709
茯苓	FULING	OC(=O)CC[C@@]1(C)[C@@H](CCC2=C1CC[C@]1([C@@]2(C)C[C@H]([C@@H]1C(C(=O)O)CCC(=C)C(C)C)O)C)C(=C)C	M710
茯苓	FULING	OC(=O)CC[C@@]1(C)C(CC=C2C1=CC[C@]1([C@@]2(C)C[C@H]([C@@H]1[C@H](C(=O)O)CCC(=C)C(O)(C)C)O)C)C(=C)C	M711
茯苓	FULING	OC(=O)CC[C@@]1(C)C(CC=C2C1=CC[C@]1([C@@]2(C)CC[C@@H]1[C@H](C(=O)O)CCC(=C)C(C)C)C)C(=C)C	M712
茯苓	FULING	OC(=O)CCC1(C)C(CC=C2C1=CCC1(C2(C)CC(C1C(C(=O)O)CCC(=C)C(C)C)O)C)C(=C)C	M717
茯苓	FULING	OC(=O)CCC1(C)C(CC=C2C1=CCC1(C2(C)CC(C1C(C(=O)O)CCC(=C)C(O)(C)C)O)C)C(=C)C	M718
茯苓	FULING	OC(=O)CCC1(C)C(CC=C2C1=CCC1(C2(C)CC(C1C(C(=O)O)CCC=C(C)C)O)C)C(=C)C	M719
茯苓	FULING	OC(=O)CCC1(C)C(CC=C2C1=CCC1(C2(C)CCC1C(C(=O)O)CCC(=C)C(C)C)C)C(=C)C	M720
茯苓	FULING	OC(=O)CCC1(C)C(CC=C2C1=CCC1(C2(C)CCC1C(C(=O)O)CCC(=C)C(O)(C)C)C)C(=C)C	M721
茯苓	FULING	OC(=O)CCC1(C)C(CC=C2C1=CCC1(C2(C)CCC1C(C(=O)O)CCC=C(C)C)C)C(=C)C	M722
茯苓	FULING	OC(=O)CCC1(C)C(CCC2=C1CCC1(C2(C)CC(C1C(C(=O)O)CCC(=C)C(C)C)O)C)C(=C)C	M723
茯苓	FULING	OC(=O)CCC1(C)C(CCC2=C1CCC1(C2(C)CC(C1C(C(=O)O)CCC(=C)C(O)(C)C)O)C)C(=C)C	M724
茯苓	FULING	OC(=O)CCC1(C)C(CCC2=C1CCC1(C2(C)CC(C1C(C(=O)O)CCC=C(C)C)O)C)C(=C)C	M725
茯苓	FULING	OC1C(OC(C(C1O)O)COC(=O)c1ccccc1)OC12CC3C2(COC(=O)c2ccccc2)C2OC1(C)CC3(O2)O	M891
茯苓	FULING	OC1CC[C@]2(C(=CC=C3[C@H]2CC[C@]2([C@H]3CC[C@@H]2[C@@H](/C=C/[C@@H](C(C)C)C)C)C)C1)C	M894
茯苓	FULING	C=CCCCCCCCCCC(=O)O	M90
茯苓	FULING	Oc1cc2OC(c3ccc(c(c3)O)O)C(Cc2c(c1)O)O	M903
茯苓	FULING	Oc1ccc(cc1)/C=C/c1cccc(c1C(=O)O)O	M906
茯苓	FULING	Oc1ccc(cc1)C(=O)O[C@H]1CC[C@]2([C@H](C1(C)C)CC=C1C2=CC[C@]2([C@@]1(C)C[C@H]([C@@H]2C(C(=O)O)CCC(=C)C(C)C)O)C)C	M907
茯苓	FULING	Oc1ccc(cc1)C(=O)OC1CCC2(C(C1(C)C)CC=C1C2=CCC2(C1(C)CC(C2C(C(=O)O)CCC(=C)C(C)C)O)C)C	M908
茯苓	FULING	OC1CCC2(C(=CC=C3C2CCC2(C3CCC2C(/C=C/C(C(C)C)C)C)C)C1)C	M913
茯苓	FULING	OC1CCC2(C(C1)(O)C(O)C=C1C2CCC2(C1CCC2C(/C=C/C(C(C)C)C)C)C)C	M918
茯苓	FULING	OC1CCC2(C(C1)CC=C1C2CCC2(C1CCC2C(/C=C/C(C(C)C)C)C)C)C	M919
茯苓	FULING	OC1CCC2C3(C1)OOC1(C2(C)CCC2(C1CCC2C(CCC(C(C)C)C)C)C)C=C3	M925
茯苓	FULING	OCC(=C)C1CC=C2C(=CCC3(C2(C)CC(C3C(C(=O)O)CCC(=C)C(C)C)O)C)C1(C)CCC(=O)O	M932
茯苓	FULING	OCC(=O)C(C(C(CO)O)O)OC1OC(CO)C(C(C1O)O)O	M933
茯苓	FULING	OCC(=O)OC1C(OC(=O)C)C2(C)C(OC(=O)C)CC3C(C2C(C2(C(C1=C(C)C(OC(=O)C)C2)(C)C)O)OC(=O)c1ccccc1)(CO3)OC(=O)C	M934
茯苓	FULING	OCC(C(C(CO)O)O)O	M940
茯苓	FULING	OCC(C(C)C)CC[C@H]([C@H]1[C@H](OC(=O)C)C[C@@]2([C@]1(C)CCC1=C2CC[C@@H]2[C@]1(C)CC[C@@H](C2(C)C)OC(=O)C)C)C(=O)O	M941
茯苓	FULING	OCC(C(C)C)CCC(C1C(OC(=O)C)CC2(C1(C)CCC1=C2CCC2C1(C)CCC(C2(C)C)OC(=O)C)C)C(=O)O	M942
茯苓	FULING	OCC1(C)C(=O)CCC2(C1CC=C1C2=CCC2(C1(C)CC(C2C(C(=O)O)CCC(=C)C(C)C)O)C)C	M945
茯苓	FULING	OCc1ccc(cc1)O	M952
茯苓	FULING	OCC1OC(C(C1O)O)Oc1c(oc2c(c1=O)c(O)cc(c2)O)c1ccc(c(c1)O)O	M973
茯苓	FULING	OCC1OC(C(C1O)OC1OC(CO)C(C(C1O)O)O)(O)CO	M989
茯苓+人参	FULING, RENSHEN	CCC(C(C)C)CCC(C1CCC2C1(C)CCC1C2CC=C2C1(C)CCC(C2)O)C	M310
茯苓+人参	FULING, RENSHEN	CCC(CCCCCCCCCCCCC(=O)OC)C	M319
茯苓+人参	FULING, RENSHEN	CCCCCCCCCCCC(=O)O	M427
茯苓+人参	FULING, RENSHEN	CCCCCCCCCCCCCCCC(=O)OCC1=CC2C3C(C3(C)C)CC(C3(C(C1O)(O)C(O)C(=C3)C)C2=O)C	M456
茯苓+人参	FULING, RENSHEN	Nc1ncnc2c1[nH]cn2	M635
茯苓+人参	FULING, RENSHEN	C/C(=C\C=C\C=C(\C=C\C=C(\C1C=C2C(O1)(C)CC(CC2(C)C)O)/C)/C)/C=C/C=C(/C=C/C1C(=CC(CC1(C)C)O)C)\C	M7
茯苓+人参	FULING, RENSHEN	OCC[N+](C)(C)C	M944
茯苓+人参	FULING, RENSHEN	OCC1(CO)CC(OC1C)n1cnc2c1ncnc2N	M946
茯苓+人参	FULING, RENSHEN	OCC1OC(C(C1O)O)n1ccc(=O)[nH]c1=O	M969
茯苓+人参+石菖蒲	FULING, RENSHEN,SHICHANGPU	CCCCCCCC(=O)O	M388
茯苓+人参+远志	FULING, RENSHEN,YUANZHI	CCC(C(C)C)CCC(C1CCC2C1(C)CCC1C2CC=C2C1(C)CCC(C2)OC1OC(CO)C(C(C1O)O)O)C	M311
茯苓+人参+远志+石菖蒲	FULING, RENSHEN,YUANZHI, SHICHANGPU	CCCCCCCCCCCCCCCC(=O)O	M449
茯苓+石菖蒲	FULING, SHICHANGPU	COc1cc(ccc1O)C(=O)O	M566
茯苓+石菖蒲	FULING, SHICHANGPU	OC(=O)c1ccc(c(c1)O)O	M697
茯苓+石菖蒲	FULING, SHICHANGPU	OCC(C(C(C(CO)O)O)O)O	M938
人参	RENSHEN	[CH2-]C[CH-]NC(=O)c1ccc(cc1)NCC1CNc2c(N1C=O)c(=O)nc([nH]2)N	M1
人参	RENSHEN	CC(=C)[C@@H]1CC[C@@H](C2=C(C1)[C@@H](C)CC2)C	M100
人参	RENSHEN	OCC1OC(OC(C2CCC3(C2C(O)CC2C3(C)CC(C3C2(C)CCC(C3(C)C)O)O)C)(CCC=C(C)C)C)C(C(C1O)O)O	M1000
人参	RENSHEN	CC(=C)C/C=C/1\C(=C)C2CC2CC1(C)C	M101
人参	RENSHEN	OCC1OC(Oc2c(C)occc2=O)C(C(C1O)O)O	M1010
人参	RENSHEN	OCC1OC(OC2C(CO)OC(C(C2O)O)O)C(C(C1OC1OC(CO)C(C(C1O)O)O)O)O	M1011
人参	RENSHEN	OCC1OC(OC2C(O)COC(C2O)(O)CNC(C(=O)O)CCCN=C(N)N)C(C(C1O)O)O	M1019
人参	RENSHEN	OCC1OC(OC2C(O)COC(C2O)(O)CNC(C(=O)O)CCCNC(=N)N)C(C(C1O)O)O	M1020
人参	RENSHEN	OCC1OC(OC2C(OC(C(C2O)O)C(=O)O)OC2CCC3(C(C2(C)C)CCC2(C3CC=C3C2(C)CCC2(C3CC(C)(C)CC2)C(=O)O)C)C)C(C(C1O)O)O	M1021
人参	RENSHEN	OCC1OC(OC2C(OC(C(C2O)O)C(=O)O)OC2CCC3(C(C2(C)C)CCC2(C3CC=C3C2(C)CCC2(C3CC(C)(C)CC2)C(=O)OC2OC(CO)C(C(C2O)O)O)C)C)C(C(C1O)O)O	M1022
人参	RENSHEN	OCC1OC(OC2C(OC(C(C2O)O)COC(=O)C)OC2CCC3(C(C2(C)C)CCC2(C3CC(O)C3C2(C)CCC3C(OC2OC(COC3OCC(C(C3O)O)O)C(C(C2O)O)O)(CCC=C(C)C)C)C)C)C(C(C1O)O)O	M1023
人参	RENSHEN	OCC1OC(OC2C(OC(C(C2O)O)COC2OCC(C(C2O)O)O)OC2CCC3(C(C2(C)C)CCC2(C3CC(O)C3C2(C)CCC3C(CCC=C(C)C)(O)C)C)C)C(C(C1O)O)O	M1024
人参	RENSHEN	OCC1OC(Oc2c(OC)cc(cc2OC)C2OCC3C2COC3c2cc(OC)c(c(c2)OC)OC2OC(CO)C(C(C2O)O)O)C(C(C1O)O)O	M1029
人参	RENSHEN	CC(=C)C1CCC(=C2C(C1)C(C)CC2)C	M103
人参	RENSHEN	OCC1OC(Oc2c(oc3c(c2=O)c([O-])cc(c3)O)c2ccc(cc2)O)C(C(C1O)O)O	M1030
人参	RENSHEN	OCC1OC(Oc2c(oc3c(c2=O)c(O)cc(c3)O)c2ccc(cc2)O)C(C(C1O)O)OC1OC(CO)C(C(C1O)O)O	M1032
人参	RENSHEN	OCC1OC(OC2CC(C=C(C)C)OC3C4C2CCC4(C)C2(C(C3)C3(C)CCC(C(C3CC2)(C)C)(C)OC2OC(CO)C(C(C2O)O)O)C)C(C(C1O)O)O	M1033
人参	RENSHEN	OCC1OC(OC2CC3(C)C(C4(C2C(C)(C)C(O)CC4)C)CC(C2C3(C)CCC2/C(=C/CC=C(C)C)/C)O)C(C(C1O)O)O	M1037
人参	RENSHEN	OCC1OC(OC2CC3(C)C(C4(C2C(C)(C)C(O)CC4)C)CC(C2C3(C)CCC2/C(=C/CC=C(C)C)/C)O)C(C(C1O)O)OC1OC(C)C(C(C1O)O)O	M1038
人参	RENSHEN	OCC1OC(OC2CC3(C)C(C4(C2C(C)(C)C(O)CC4)C)CC(C2C3(C)CCC2/C(=C\CC=C(C)C)/C)O)C(C(C1O)O)O	M1039
人参	RENSHEN	CC(=C)C1CCC(C2=C(C1)C(C)CC2)C	M104
人参	RENSHEN	OCC1OC(OC2CC3(C)C(C4(C2C(C)(C)C(O)CC4)C)CC(C2C3(C)CCC2C(=C)CCC=C(C)C)O)C(C(C1O)O)O	M1040
人参	RENSHEN	OCC1OC(OC2CC3(C)C(C4(C2C(C)(C)C(O)CC4)C)CC(C2C3(C)CCC2C(=C)CCC=C(C)C)O)C(C(C1O)O)OC1OC(C)C(C(C1O)O)O	M1041
人参	RENSHEN	OCC1OC(OC2CC3(C)C(C4(C2C(C)(C)C(O)CC4)C)CC(C2C3(C)CCC2C(CCC(C(=C)C)OO)(O)C)O)C(C(C1O)O)OC1OC(C)C(C(C1O)O)O	M1042
人参	RENSHEN	OCC1OC(OC2CC3(C)C(C4(C2C(C)(C)C(O)CC4)C)CC(C2C3(C)CCC2C(CCC=C(C)C)(O)C)O)C(C(C1O)O)O	M1043
人参	RENSHEN	OCC1OC(OC2CC3(C)C(C4(C2C(C)(C)C(O)CC4)C)CC(C2C3(C)CCC2C(CCC=C(C)C)(O)C)O)C(C(C1O)O)OC1OC(C)C(C(C1O)O)O	M1044
人参	RENSHEN	OCC1OC(OC2CC3(C)C(C4(C2C(C)(C)C(O)CC4)C)CC(C2C3(C)CCC2C(CCC=C(C)C)(O)C)O)C(C(C1O)O)OC1OC(CO)C(C(C1O)O)O	M1045
人参	RENSHEN	OCC1OC(OC2CC3(C)C(C4(C2C(C)(C)C(O)CC4)C)CC(C2C3(C)CCC2C(CCC=C(C)C)(O)C)O)C(C(C1O)O)OC1OCC(C(C1O)O)O	M1046
人参	RENSHEN	OCC1OC(OC2CC3(C)C(C4(C2C(C)(C)C(O)CC4)C)CC(C2C3(C)CCC2C(OC2OC(CO)C(C(C2O)O)O)(CCC=C(C)C)C)O)C(C(C1O)O)C	M1047
人参	RENSHEN	OCC1OC(OC2CC3(C)C(C4(C2C(C)(C)C(O)CC4)C)CC(C2C3(C)CCC2C(OC2OC(CO)C(C(C2O)O)O)(CCC=C(C)C)C)O)C(C(C1O)O)O	M1048
人参	RENSHEN	OCC1OC(OC2CC3(C)C(C4(C2C(C)(C)C(O)CC4)C)CC(C2C3(C)CCC2C(OC2OC(CO)C(C(C2O)O)O)(CCC=C(C)C)C)O)C(C(C1O)O)OC1OC(C)C(C(C1O)O)O	M1049
人参	RENSHEN	CC(=C)C1CCC2(C(C1)C(C)(O)CCC2)C	M105
人参	RENSHEN	OCC1OC(OC2CC3(C)C(C4(C2C(C)(C)C(O)CC4)C)CC(C2C3(C)CCC2C(OC2OC(CO)C(C(C2O)O)O)(CCC=C(C)C)C)O)C(C(C1O)O)OC1OC(CO)C(C(C1O)O)O	M1050
人参	RENSHEN	OCC1OC(OC2CC3(C)C(C4(C2C(C)(C)C(O)CC4)C)CC(C2C3(C)CCC2C(OC2OC(CO)C(C(C2O)O)O)(CCC=C(C)C)C)O)C(C(C1O)O)OC1OCC(C(C1O)O)O	M1051
人参	RENSHEN	OCC1OC(OC2CC3(C)C(C4(C2C(C)(C)C(O)CC4)C)CC(C2C3(C)CCC2C(OC2OC(CO)C(C(C2O)O)O)(CCC=C(C)C)C)O)C(C(C1OC1OC(CO)C(C(C1O)O)O)O)O	M1052
人参	RENSHEN	OCC1OC(OC2CC3(C)C(C4(C2C(C)(C)C(O)CC4)C)CC(C2C3(C)CCC2C(OC2OC(COC3OC(COC4OCC(C(C4O)O)O)C(C(C3O)O)O)C(C(C2O)O)O)(CCC=C(C)C)C)O)C(C(C1O)O)OC1OCC(C(C1O)O)O	M1053
人参	RENSHEN	OCC1OC(OC2CC3(C)C(C4(C2C(C)(C)C(O)CC4)C)CC(C2C3(C)CCC2C2(C)CCC(O2)C(O)(C)C)O)C(C(C1O)O)OC1OC(C)C(C(C1O)O)O	M1054
人参	RENSHEN	OCC1OC(OC2CC3(C)C(C4(C2C(C)(C)C(O)CC4)C)CC(C2C3(C)CCC2C2(C)CCC(O2)C(O)(C)C)O)C(C(C1OC1OC(C)C(C(C1O)O)O)O)O	M1055
人参	RENSHEN	OCC1OC(OC2CC3C(C4(C2C(C)(C)C(CC4)O)C)CC(C2C3(C)C(C)CC2C(OC2OC(CO)C(C(C2O)O)O)(CCC=C(C)C)C)O)C(C(C1O)O)OC1OC(CO)C(C(C1O)O)O	M1056
人参	RENSHEN	OCC1OC(Oc2ccc(cc2)C(C#N)O)C(C(C1O)O)O	M1062
人参	RENSHEN	OCC1OC(Oc2ccc(cc2)C(O)C)C(C(C1O)O)O	M1063
人参	RENSHEN	OCC1OC(OC2CCC3(C(C2(C)C)CC(C2C3CC(O)C3C2(C)CCC3/C(=C/CC=C(C)C)/C)C)C)C(C(C1O)O)OC1OC(CO)C(C(C1O)O)O	M1064
人参	RENSHEN	OCC1OC(OC2CCC3(C(C2(C)C)CCC2(C3CC(O)C3C2(C)CCC3/C(=C/CC=C(C)C)/C)C)C)C(C(C1O)O)O	M1065
人参	RENSHEN	OCC1OC(OC2CCC3(C(C2(C)C)CCC2(C3CC(O)C3C2(C)CCC3/C(=C/CC=C(C)C)/C)C)C)C(C(C1O)O)OC1OC(CO)C(C(C1O)O)O	M1066
人参	RENSHEN	OCC1OC(OC2CCC3(C(C2(C)C)CCC2(C3CC(O)C3C2(C)CCC3/C(=C\CC=C(C)C)/C)C)C)C(C(C1O)O)O	M1067
人参	RENSHEN	OCC1OC(OC2CCC3(C(C2(C)C)CCC2(C3CC(O)C3C2(C)CCC3C(=C)CCC=C(C)C)C)C)C(C(C1O)O)O	M1068
人参	RENSHEN	OCC1OC(OC2CCC3(C(C2(C)C)CCC2(C3CC(O)C3C2(C)CCC3C(=C)CCC=C(C)C)C)C)C(C(C1O)O)OC1OC(CO)C(C(C1O)O)O	M1069
人参	RENSHEN	OCC1OC(OC2CCC3(C(C2(C)C)CCC2(C3CC(O)C3C2(C)CCC3C(=C)CCC=C(C)C)C)C)C(C(C1O)O)OC1OC(COC(=O)C)C(C(C1O)O)O	M1070
人参	RENSHEN	OCC1OC(OC2CCC3(C(C2(C)C)CCC2(C3CC(O)C3C2(C)CCC3C(CCC=C(C)C)(O)C)C)C)C(C(C1O)O)O	M1071
人参	RENSHEN	OCC1OC(OC2CCC3(C(C2(C)C)CCC2(C3CC(O)C3C2(C)CCC3C(CCC=C(C)C)(O)C)C)C)C(C(C1O)O)OC1OC(CO)C(C(C1O)O)O	M1072
人参	RENSHEN	OCC1OC(OC2CCC3(C(C2(C)C)CCC2(C3CC(O)C3C2(C)CCC3C(CCC=C(C)C)(O)C)C)C)C(C(C1O)O)OC1OC(COC(=O)C)C(C(C1O)O)O	M1073
人参	RENSHEN	OCC1OC(OC2CCC3(C(C2(C)C)CCC2(C3CC(O)C3C2(C)CCC3C(OC2OC(CO)C(C(C2O)O)O)(CCC(C(=C)C)OO)C)C)C)C(C(C1O)O)O	M1074
人参	RENSHEN	OCC1OC(OC2CCC3(C(C2(C)C)CCC2(C3CC(O)C3C2(C)CCC3C(OC2OC(CO)C(C(C2O)O)O)(CCC(C(=C)C)OO)C)C)C)C(C(C1O)O)OC1OC(CO)C(C(C1O)O)O	M1075
人参	RENSHEN	OCC1OC(OC2CCC3(C(C2(C)C)CCC2(C3CC(O)C3C2(C)CCC3C(OC2OC(CO)C(C(C2O)O)O)(CCC=C(C)C)C)C)C)C(C(C1O)O)O	M1076
人参	RENSHEN	OCC1OC(OC2CCC3(C(C2(C)C)CCC2(C3CC(O)C3C2(C)CCC3C(OC2OC(CO)C(C(C2O)O)O)(CCC=C(C)C)C)C)C)C(C(C1O)O)OC1OC(CO)C(C(C1O)O)O	M1077
人参	RENSHEN	OCC1OC(OC2CCC3(C(C2(C)C)CCC2(C3CC(O)C3C2(C)CCC3C(OC2OC(CO)C(C(C2O)O)O)(CCC=C(C)C)C)C)C)C(C(C1O)O)OC1OC(COC(=O)CC(=O)O)C(C(C1O)O)O	M1078
人参	RENSHEN	OCC1OC(OC2CCC3(C(C2(C)C)CCC2(C3CC(O)C3C2(C)CCC3C(OC2OC(COC3OC(C(C3O)O)CO)C(C(C2O)O)O)(CCC=C(C)C)C)C)C)C(C(C1O)O)OC1OC(CO)C(C(C1O)O)O	M1079
人参	RENSHEN	CC(=C1CC[C@@]2([C@@](C1)(C)C(=C)CCC2)C)C	M108
人参	RENSHEN	OCC1OC(OC2CCC3(C(C2(C)C)CCC2(C3CC(O)C3C2(C)CCC3C(OC2OC(COC3OC(C(C3O)O)CO)C(C(C2O)O)O)(CCC=C(C)C)C)C)C)C(C(C1O)O)OC1OC(COC(=O)CC(=O)O)C(C(C1O)O)O	M1080
人参	RENSHEN	OCC1OC(OC2CCC3(C(C2(C)C)CCC2(C3CC(O)C3C2(C)CCC3C(OC2OC(COC3OC(CO)C(C(C3O)O)O)C(C(C2O)O)O)(C/C=C/C(O)(C)C)C)C)C)C(C(C1O)O)OC1OC(CO)C(C(C1O)O)O	M1081
人参	RENSHEN	OCC1OC(OC2CCC3(C(C2(C)C)CCC2(C3CC(O)C3C2(C)CCC3C(OC2OC(COC3OC(CO)C(C(C3O)O)O)C(C(C2O)O)O)(C/C=C/C(OO)(C)C)C)C)C)C(C(C1O)O)OC1OC(CO)C(C(C1O)O)O	M1082
人参	RENSHEN	OCC1OC(OC2CCC3(C(C2(C)C)CCC2(C3CC(O)C3C2(C)CCC3C(OC2OC(COC3OC(CO)C(C(C3O)O)O)C(C(C2O)O)O)(CCC=C(C)C)C)C)C)C(C(C1O)O)OC1OC(CO)C(C(C1O)O)O	M1083
人参	RENSHEN	OCC1OC(OC2CCC3(C(C2(C)C)CCC2(C3CC(O)C3C2(C)CCC3C(OC2OC(COC3OC(CO)C(C(C3O)O)O)C(C(C2O)O)O)(CCC=C(C)C)C)C)C)C(C(C1O)O)OC1OC(CO)C(C(C1OC1OC(CO)C(C(C1O)O)O)O)O	M1084
人参	RENSHEN	OCC1OC(OC2CCC3(C(C2(C)C)CCC2(C3CC(O)C3C2(C)CCC3C(OC2OC(COC3OC(CO)C(C(C3O)O)O)C(C(C2O)O)O)(CCC=C(C)C)C)C)C)C(C(C1O)O)OC1OC(CO)C(C(C1OC1OCC(C(C1O)O)O)O)O	M1085
人参	RENSHEN	OCC1OC(OC2CCC3(C(C2(C)C)CCC2(C3CC(O)C3C2(C)CCC3C(OC2OC(COC3OC(CO)C(C(C3O)O)O)C(C(C2O)O)O)(CCC=C(C)C)C)C)C)C(C(C1O)O)OC1OC(COC(=O)C)C(C(C1O)O)O	M1086
人参	RENSHEN	OCC1OC(OC2CCC3(C(C2(C)C)CCC2(C3CC(O)C3C2(C)CCC3C(OC2OC(COC3OC(CO)C(C(C3O)O)O)C(C(C2O)O)O)(CCC=C(C)C)C)C)C)C(C(C1O)O)OC1OC(COC(=O)CC(=O)O)C(C(C1O)O)O	M1087
人参	RENSHEN	OCC1OC(OC2CCC3(C(C2(C)C)CCC2(C3CC(O)C3C2(C)CCC3C(OC2OC(COC3OC(COC4OC(CO)C(C(C4O)O)O)C(C(C3O)O)O)C(C(C2O)O)O)(CCC=C(C)C)C)C)C)C(C(C1O)O)OC1OC(CO)C(C(C1O)O)O	M1088
人参	RENSHEN	OCC1OC(OC2CCC3(C(C2(C)C)CCC2(C3CC(O)C3C2(C)CCC3C(OC2OC(COC3OC(COC4OCC(C(C4O)O)O)C(C(C3O)O)O)C(C(C2O)O)O)(CCC=C(C)C)C)C)C)C(C(C1O)O)OC1OC(CO)C(C(C1O)O)O	M1089
人参	RENSHEN	CC(=C1CCC(C2=C(C1)C(C)CC2)C)C	M109
人参	RENSHEN	OCC1OC(OC2CCC3(C(C2(C)C)CCC2(C3CC(O)C3C2(C)CCC3C(OC2OC(COC3OCC(C(C3O)O)O)C(C(C2O)O)O)(CCC=C(C)C)C)C)C)C(C(C1O)O)OC1OC(CO)C(C(C1O)O)O	M1090
人参	RENSHEN	OCC1OC(OC2CCC3(C(C2(C)C)CCC2(C3CC(O)C3C2(C)CCC3C(OC2OC(COC3OCC(C(C3O)O)O)C(C(C2O)O)O)(CCC=C(C)C)C)C)C)C(C(C1O)O)OC1OC(COC(=O)CC(=O)O)C(C(C1O)O)O	M1091
人参	RENSHEN	OCC1OC(OC2CCC3(C(C2(C)C)CCC2(C3CC(O)C3C2(C)CCC3C(OC2OC(COC3OCC(C(C3O)O)OC3OCC(C(C3O)O)O)C(C(C2O)O)O)(CCC=C(C)C)C)C)C)C(C(C1O)O)OC1OC(CO)C(C(C1O)O)O	M1092
人参	RENSHEN	OCC1OC(OC2CCC3(C(C2(C)C)CCC2(C3CC(O)C3C2(C)CCC3C2(C)CCCC(O2)(C)C)C)C)C(C(C1O)O)O	M1093
人参	RENSHEN	OCC1OC(OC2CCC3(C(C2(C)C)CCC2(C3CC(O)C3C2(C)CCCC3/C(=C/CC=C(C)C)/C)C)C)C(C(C1O)O)O	M1094
人参	RENSHEN	OCC1OC(OC2CCC3(C(C2(C)C)CCC2C3CC(O)C3C2(C)CCC3C(CCC=C(C)C)(O)C)C)C(C(C1O)O)OC1OC(CO)C(C(C1O)CO)O	M1095
人参	RENSHEN	OCC1OC(OC2CCC3(C(C2(C)C)CCC2C3CC(O)C3C2(C)CCC3C(OC2OC(CO)C(C(C2O)O)O)(CC(C=C(C)C)C)C)C)C(C(C1O)O)OC1OC(CO)C(C(C1O)O)O	M1096
人参	RENSHEN	OCC1OC(OC2CCC3(C(C2(C)C)CCC2C3CC(O)C3C2(C)CCC3C(OC2OC(COC3OC(C(C3O)O)CO)C(C(C2O)O)O)(CCC=C(C)C)C)C)C(C(C1O)O)OC1OC(CO)C(C(C1O)O)O	M1097
人参	RENSHEN	OCC1OC(OC2CCC3(C(C2(C)C)CCC2C3CC3OC(C=C(C)C)CC(C4C3C2(C)CC4)(C)OC2OC(CO)C(C(C2O)O)O)C)C(C(C1O)O)O	M1098
人参	RENSHEN	OCC1OC(Oc2ccc3c(c2)OCC2C3Oc3c2cc2c(c3)OCO2)C(C(C1O)O)O	M1099
人参	RENSHEN	C/C=C(/C(=O)NC(C(C(=C)OC1CC2(O)C(OC(=O)c3ccccc3)C3C(C(=O)C(C(=C1C)C2(C)C)OC(=O)C)(C)C(OC1OCC(C(C1O)O)O)CC1C3(CO1)OC(=O)C)O)c1ccccc1)\C	M11
人参	RENSHEN	CC(=C1CCC2(C(C1)C(C)(O)CCC2)C)C	M110
人参	RENSHEN	OCC1OC(OC2OCC(C(C2O)O)O)(C(C(C1O)O)OC1OC(CO)C(C(C1O)O)O)C1CCC2(C(C1(C)C)C(C)CC1C2CC(O)C2C1(C)CCC2C(CCC=C(C)C)(O)C)C	M1102
人参	RENSHEN	OCC1OC(OCC2OC(OC(C3CCC4(C3C(O)CC3C4(C)CC(C4C3(C)CCC(C4(C)C)O)OC3OC(CO)C(C(C3O)O)O)C)(CCC=C(C)C)C)C(C(C2O)O)O)C(C(C1O)O)O	M1103
人参	RENSHEN	OCC1OC(OCC2OC(OC(C3CCC4(C3C(O)CC3C4(C)CCC4C3(C)CCC(C4(C)C)OC3OC(CO)C(C(C3O)O)O)C)(CCC=C(C)C)C)C(C(C2O)O)O)C(C(C1O)O)O	M1104
人参	RENSHEN	OCC1OC(OCC2OC(OC(C3CCC4(C3C(O)CC3C4(C)CCC4C3(C)CCC(C4(C)C)OC3OC(CO)C(C(C3OC3OC(CO)C(C(C3O)O)O)O)O)C)(CCC=C(C)C)C)C(C(C2O)O)O)C(C(C1O)OC1OCC(C(C1O)O)O)O	M1105
人参	RENSHEN	CC(=CC/C=C(/C1CCC(=CC1)C)\C)C	M111
人参	RENSHEN	OCCc1sc[n+](c1C)Cc1cc(N)nc(n1)C	M1110
人参	RENSHEN	OCCc1sc[n+](c1C)Cc1cnc(nc1N)C	M1111
人参	RENSHEN	OCCCCC#CC#CCCCCO	M1116
人参	RENSHEN	CC(=CC/C=C(/C1CCC2(C1C(O)CC1C2C(C)CC2C1(C)CCC(C2(C)C)O)C)\C)C	M112
人参	RENSHEN	CC(=CC/C=C(\C1CCC2(C1C(O)CC1C2(C)CC(C2C1(C)CCC(C2(C)C)O)O)C)/C)C	M113
人参	RENSHEN	CC(=CC/C=C(\C1CCC2(C1C(O)CC1C2(C)CCC2C1(C)CCC(C2(C)C)O)C)/C)C	M114
人参	RENSHEN	CC(=CC1CC(O)C2C3C(O1)CC1C4(C)CCC(C(C4CCC1(C3(CC2)C)C)(C)C)(C)O)C	M115
人参	RENSHEN	CC(=CCC[C@@]([C@H]1CC[C@@]2([C@@H]1C(O)CC1[C@@]2(C)CC[C@@H]2[C@]1(C)CC[C@@H](C2(C)C)O)C)(O)C)C	M116
人参	RENSHEN	CC(=CCC[C@](C1CC[C@@]2([C@@H]1C(O)CC1[C@@]2(C)C[C@@H]([C@H]2[C@]1(C)CC[C@@H](C2(C)C)O)O)C)(O)C)C	M118
人参	RENSHEN	CC(=CCCC(=C)[C@H]1CCC(=CC1)C)C	M121
人参	RENSHEN	CC(=CCCC(=C)C1CCC(=CC1)C)C	M122
人参	RENSHEN	C/C=C(/C(=O)OC1c2cc(OC)c(c(c2c2c(CC(C1(C)O)C)cc1c(c2OC)OCO1)OC)OC)\C	M13
人参	RENSHEN	CC(=CCCC(C1CCC2(C1C(O)CC1C2(C)CC(C2C1(C)CCC(C2(C)C)O)O)C)(O)C)C	M131
人参	RENSHEN	CC(=CCCC(C1CCC2(C1C(O)CC1C2(C)CC(C2C1(C)CCC(C2(C)C)O)O)C)(OC1OC(COC2OCC(C(C2O)O)O)C(C(C1O)O)O)C)C	M132
人参	RENSHEN	CC(=CCCC(C1CCC2(C1C(O)CC1C2(C)CCC2C1(C)CCC(C2(C)C)O)C)(O)C)C	M133
人参	RENSHEN	CC(=CCCC1(C)C2CC=C(C1C2)C)C	M134
人参	RENSHEN	CC(=CCCC1(C)C2CC3C1(C)C3C2)C	M135
人参	RENSHEN	CC(=O)C1=CCCCC1	M137
人参	RENSHEN	CC(=O)c1ccc[nH]1	M138
人参	RENSHEN	C/C=C(\C(=O)OC1c2cc(OC)c(c(c2C2C(=CC(C1(C)O)C)C=C1C(=C2OC)OCO1)OC)OC)/C	M14
人参	RENSHEN	CC(=O)OC(C#CC#CCC1OC1CCCCCC=C)C=C	M143
人参	RENSHEN	CC(=O)OCc1ccco1	M150
人参	RENSHEN	CC(C(CCC(C1CCC2C1(C)CCC1C2CCC2C1(C)CC=C(C2)O)C)C)C	M166
人参	RENSHEN	CC(c1cc(cc(c1)C(C)C)C(C)C)C	M168
人参	RENSHEN	CC(c1ccc(c2c(c1)c(C)cc2)C)C	M174
人参	RENSHEN	CC(c1ccc(cc1)O)(c1ccc(cc1)O)C	M176
人参	RENSHEN	CC(CCCC(C)C)CCCC(CCCC(C)C)C	M179
人参	RENSHEN	CC(CCCC(C)C)CCCCC(C)C	M180
人参	RENSHEN	CC(CCCC(C1CCC2(C1CCC1C2(C)CCC2C1(C)CCCC2(C)C)C)C)C	M182
人参	RENSHEN	CC(CCCCCOC(=O)c1ccccc1C(=O)OCCCCCC(C)C)C	M183
人参	RENSHEN	CC/C(=C\1/C(C)CCC=C1C(=O)c1c(O)c(CC=C(C)C)c(c2c1oc(=O)c(c2C)C)O)/O	M185
人参	RENSHEN	CC/C=C/C/C=C/C/C=C/CCCCCCCC(=O)O	M186
人参	RENSHEN	CC[C@@H](C(C)C)CC[C@H]([C@H]1CC[C@H]2[C@]1(C)CC[C@@H]1[C@H]2CC=C2[C@]1(C)CC[C@@H](C2)O[C@@H]1O[C@H](CO)[C@H]([C@@H]([C@H]1O)O)O)C	M188
人参	RENSHEN	CC[CH-]C[CH-]C[CH-]CCCCCCCCC(=O)O	M189
人参	RENSHEN	CC1(C)C[C@@]2([C@@]3([C@H]1CC[C@@]2(C)CCC3)C)O	M190
人参	RENSHEN	CC1(C)C[C@@]23C1CC[C@@]3(C)CCC[C@@]2(C)O	M191
人参	RENSHEN	CC1(C)C2CCC3(C1(O)CCCC3(C)C)C2	M192
人参	RENSHEN	CC1(C)CC=CC23C1=CC(C3(C)C)CC2	M194
人参	RENSHEN	CC1(C)CC2(C3(C1CCC2(C)CCC3)C)O	M195
人参	RENSHEN	CC1(C)CC23[C@H]1CC[C@@]3(C)CCC[C@]2(C)O	M196
人参	RENSHEN	CC1(C)CC23C(C1CC2)(C)CCC1C3(C)O1	M197
人参	RENSHEN	CC1(C)CC23C1CCC3(C)CCCC2(C)O	M198
人参	RENSHEN	CC1(C)CCC2(C(C1)C1CCC3C(C1(CC2)C)(C)CCC1C3(C)CCCC1(C)C)C	M199
人参	RENSHEN	[Se-4](CC([NH3+])C(=O)O)C	M2
人参	RENSHEN	CC1(O)CC=C2C(CC1)(C)CCCC2(C)C	M201
人参	RENSHEN	CC1(O)CCC2(C3(C(C1)O3)C(C)(C)CCC2)C	M202
人参	RENSHEN	CC1=C[C@@H]2[C@@H](CC1)C(=C)CC[C@H]2C(C)C	M203
人参	RENSHEN	CC1=C[C@@H]2[C@@H](CC1)C(=CC[C@H]2C(C)C)C	M204
人参	RENSHEN	CC1=C[C@@H]2[C@H](CC1)[C@](C)(O)CC[C@H]2C(C)C	M205
人参	RENSHEN	CC1=C[C@@H]2C(=C(C)CC[C@H]2C(C)C)CC1	M206
人参	RENSHEN	CC1=C[C@H]2[C@@H](CC1)C(=CC[C@@H]2C(C)C)C	M207
人参	RENSHEN	CC1=C2[C@@H]3CC[C@H]([C@@]2(CC1)CC3(C)C)C	M208
人参	RENSHEN	CC1=C2[C@H]3[C@H](C3(C)C)CC[C@@]2(CCC1)C	M209
人参	RENSHEN	CC1=C2C3C(C3(C)C)CCC2(CCC1)C	M210
人参	RENSHEN	CC1=C2C3CCC(C2(CC1)CC3(C)C)C	M211
人参	RENSHEN	CC1=C2CC([C@H]3[C@]2(CC1)[C@H](C)CC3)(C)C	M212
人参	RENSHEN	CC1=C2CC(C3C2(CC1)C(C)CC3)(C)C	M213
人参	RENSHEN	CC1=C2CC(CCC2(CCC1)C)C(O)(C)C	M214
人参	RENSHEN	CC1=C2CCC(C2C2C(CC1)C2(C)C)(C)O	M215
人参	RENSHEN	CC1=CC2C(CC1)(O)C(C)CCC2C(C)C	M218
人参	RENSHEN	CC1=CCC(C)(C)C=CCC(=CCC1)C	M225
人参	RENSHEN	CC1=CCC(C)(C)C=CCC2(C(CC1)O2)C	M226
人参	RENSHEN	CC1=CCC[C@]2([C@@H]1C[C@@H](CC2)C(=C)C)C	M230
人参	RENSHEN	CC1=CCC[C@]2([C@]31CC([C@@H]3CC2)(C)C)C	M231
人参	RENSHEN	CC1=CCC2(C3(C1C3)C(C)(C)CCC2)C	M233
人参	RENSHEN	CC1=CCCC(=C[C@H]2[C@@H](CC1)C2(C)C)C	M241
人参	RENSHEN	CC1=CCCC(=CC2C(CC1)C2(C)C)C	M242
人参	RENSHEN	CC1=CCCC(=CCC(=C(C)C)CC1)C	M243
人参	RENSHEN	CC1=CCCC2(C)OC2CC(C=CC1)(C)C	M244
人参	RENSHEN	CC1=CCCC2(C1CC(CC2)C(=C)C)C	M245
人参	RENSHEN	CC1=CCCC2(C31CC[C@H]2C(C3)(C)C)C	M247
人参	RENSHEN	CC1=CCCC2(C31CCC2C(C3)(C)C)C	M248
人参	RENSHEN	C[C@@]1(O)CC=C2[C@@](CC1)(C)CCCC2(C)C	M25
人参	RENSHEN	CC12CCCC3(C2)C(CC1)C(C=C3)(C)C	M251
人参	RENSHEN	CC12CCCC3C2C(CCC1)(C)OC3(C)C	M252
人参	RENSHEN	CC1C(=O)OC2C1CCC1(C2C(C)(O)C=CC1=O)C	M253
人参	RENSHEN	Cc1cc(c(c(c1)C(C)(C)C)O)C(C)(C)C	M256
人参	RENSHEN	C[C@@H]1CC[C@@H]2[C@@]31CC[C@@]([C@@H](C3)C2(C)C)(C)O	M26
人参	RENSHEN	Cc1cc2c(c3c1OC(C)(C)C=C3)[nH]c1c2cccc1	M261
人参	RENSHEN	CC1CCC(C(C1)O)C(=C)C	M264
人参	RENSHEN	CC1CCC(C(C1)OC(=O)C)C(C)C	M266
人参	RENSHEN	C[C@@H]1CC[C@@H]2[C@H](C3=C(CC[C@H]13)C)C2(C)C	M27
人参	RENSHEN	Cc1ccc(cn1)O	M271
人参	RENSHEN	Cc1ccc(o1)C=O	M272
人参	RENSHEN	CC1CCC2(C1C1C(C1(C)C)CCC2C)O	M275
人参	RENSHEN	CC1CCC2(C3(C1CC(C2(C)C)CC3)C)O	M277
人参	RENSHEN	C[C@@H]1CCC=C2[C@@]1(C)[C@H]1[C@H](C1(C)C)CC2	M28
人参	RENSHEN	CC1CCC23C1C1C(C1(C)C)CCC3(O2)C	M281
人参	RENSHEN	Cc1ccc2c(c1)c(ccc2C)C(C)C	M282
人参	RENSHEN	CC1CCC2C1C1C(C1(C)C)CC1C2(C)O1	M287
人参	RENSHEN	C[C@@H]1CCC2[C@@H]1[C@H]1[C@H](C1(C)C)CCC2=C	M29
人参	RENSHEN	CC1CCC2C3(C1(C)C1C(C1(C)C)CC3)O2	M290
人参	RENSHEN	CC1CCC2C3(C1CC(CC3)C(O2)(C)C)C	M291
人参	RENSHEN	CC1CCC2C31CCC1(C(C3)C2(C)CO1)C	M293
人参	RENSHEN	CC1CCCC2(C1=CC(=C(C)C)CC2)C	M295
人参	RENSHEN	Cc1cccc2c1cccc2	M297
人参	RENSHEN	Cc1ccco1	M298
人参	RENSHEN	Cc1cnccn1	M299
人参	RENSHEN	C[C@H]1CCC2=C1C[C@H]1CC[C@@]2(C1(C)C)C	M30
人参	RENSHEN	Cc1nc(C)c(nc1C)C	M300
人参	RENSHEN	CCC(C(C(=O)NC1C(=O)NC(Cc2ccccc2)C(=O)NCC(c2ccc(OC1C(C)C)cc2)O)N(C)C)C	M305
人参	RENSHEN	CCC(C(C)C)/C=C/C(C1CCC2C1(C)CCC1C2CC=C2C1(C)CCC(C2)C)C	M307
人参	RENSHEN	CCC(C(C)C)/C=C/C(C1CCC2C1(C)CCC1C2CC=C2C1(C)CCC(C2)O)C	M308
人参	RENSHEN	CCC(C(C)C)/C=C/C(C1CCC2C1(C)CCC1C2CC=C2C1(C)CCC(C2)OC1OC(CO)C(C(C1O)O)O)C	M309
人参	RENSHEN	C[Se]CC(C(=O)O)N	M31
人参	RENSHEN	CCC(C)(C)C	M312
人参	RENSHEN	CCC(CC(C1CCC2C1(C)CCC1C2CC=C2C1(C)CCC(C2)O)C)CC(C)C	M313
人参	RENSHEN	CCC(CCCC(C)C)C	M315
人参	RENSHEN	CCC(CCCC(CCCC(C)C)C)C	M316
人参	RENSHEN	CCC(CCCCC(C(C)C)C)C	M317
人参	RENSHEN	CCC(CCCCC(CCCC(CCCC(C)C)C)C)C	M318
人参	RENSHEN	C=C/C(=C/C/C=C(/CCC=C(C)C)\C)/C	M32
人参	RENSHEN	CCC1=C(O)C(=O)CC1	M321
人参	RENSHEN	CCc1cc(C)c(cc1C)C	M322
人参	RENSHEN	CCC1CCC(=O)O1	M323
人参	RENSHEN	CCCC(C(CC)C)C	M327
人参	RENSHEN	CCCC/C=C/C/C=C/CCCCCCCCC(=O)OC	M328
人参	RENSHEN	CCCC/C=C/C=O	M329
人参	RENSHEN	CCCC/C=C/CCCCCCCCCCCc1cc(O)cc(c1)O	M330
人参	RENSHEN	CCCCC(CC(C)C)CCCC	M331
人参	RENSHEN	CCCCC(CC)(CC)C	M332
人参	RENSHEN	CCCCC(CC)C	M333
人参	RENSHEN	CCCCC(CO)CC	M334
人参	RENSHEN	CCCCC(COC(=O)CCCCC(=O)OCC(CCCC)CC)CC	M335
人参	RENSHEN	CCCCC/C=C/C/C=C/C/C=C/C/C=C/CCCC(=O)O	M336
人参	RENSHEN	CCCCC/C=C/C/C=C/CCCCCCCC(=O)OC(CO)CO	M339
人参	RENSHEN	C=C/C(=C\C/C=C(/CCC=C(C)C)\C)/C	M34
人参	RENSHEN	CCCCC/C=C/C/C=C/CCCCCCCCCC(=O)O	M341
人参	RENSHEN	CCCCC/C=C/C=C/C=O	M342
人参	RENSHEN	CCCCC/C=C\C/C=C\CCCCCCCC(=O)OC	M345
人参	RENSHEN	CCCCC/C=C\C/C=C\CCCCCCCC(=O)OC[C@H]1O[C@@H](O[C@H]2CC[C@]3(C(=CC[C@@H]4[C@H]3CC[C@]3([C@@H]4CC[C@@H]3[C@@H](CC[C@H](C(C)C)CC)C)C)C2)C)[C@@H]([C@H]([C@@H]1O)O)O	M346
人参	RENSHEN	CCCCC/C=C\C/C=C\CCCCCCCC(=O)OC[C@H]1O[C@@H](O[C@H]2CC[C@]3(C(=CC[C@@H]4C3CC[C@]3(C4CC[C@@H]3[C@@H](/C=C/[C@H](C(C)C)CC)C)C)C2)C)[C@@H]([C@H]([C@@H]1O)O)O	M347
人参	RENSHEN	C=C/C(=C\C/C=C(\CCC=C(C)C)/C)/C	M35
人参	RENSHEN	CCCCC1OC(=O)C2=CCCCC12	M350
人参	RENSHEN	CCCCCC#CC#CCCCCCCCCC(=O)O	M351
人参	RENSHEN	CCCCCC(=O)C	M352
人参	RENSHEN	CCCCCC(=O)O	M354
人参	RENSHEN	CCCCCC(C=C)O	M355
人参	RENSHEN	CCCCCC(CC(CCC)O)O	M356
人参	RENSHEN	CCCCCC(CCC(CC)C)C	M357
人参	RENSHEN	CCCCCC/C=C/C=C/CCCCCCCC(=O)O	M358
人参	RENSHEN	CCCCCC/C=C/C=O	M359
人参	RENSHEN	C=C[C@]1(C)CC[C@@H]2[C@]1(CC2(C)C)C(=C)C	M36
人参	RENSHEN	CCCCCC/C=C/CCCCCCCC(=O)O	M361
人参	RENSHEN	CCCCCC/C=C/CCCCCCCC(=O)OC	M362
人参	RENSHEN	CCCCCC/C=C/CCCCCCCCCc1cc(O)cc(c1)O	M364
人参	RENSHEN	CCCCCC/C=C\CCCCCCCC(=O)OC[C@H]1O[C@@H](O[C@H]2CC[C@]3(C(=CC[C@@H]4[C@@H]3CC[C@]3([C@H]4CC[C@@H]3C(CC[C@@H](C(C)C)CC)C)C)C2)C)[C@@H]([C@H]([C@@H]1O)O)O	M365
人参	RENSHEN	CCCCCC=O	M366
人参	RENSHEN	CCCCCc1ccco1	M367
人参	RENSHEN	CCCCCCC#CCCCCCC	M368
人参	RENSHEN	CCCCCCC(=O)O	M369
人参	RENSHEN	C=C[C@]1(C)CC[C@H](C[C@H]1C(=C)C)C(=C)C	M37
人参	RENSHEN	CCCCCCC(C(C(C)C)C)C	M370
人参	RENSHEN	CCCCCCC(CCCC)C	M371
人参	RENSHEN	CCCCCCC/C=C/CC#C/C=C/C(C=C)(O)O	M372
人参	RENSHEN	CCCCCCC/C=C/CC#CC#CC(C=C)O	M373
人参	RENSHEN	CCCCCCC/C=C\CC#CC#CC(C=C)O	M375
人参	RENSHEN	CCCCCCC[C@@H](/C=C/C#CC#C[C@@H](C=C)O)O	M376
人参	RENSHEN	CCCCCCC[C@@H]1O[C@@H]1CC#CC#CC(=O)CC	M377
人参	RENSHEN	CCCCCCC[C@@H]1O[C@@H]1CC#CC#CC(=O)CCOC	M378
人参	RENSHEN	CCCCCCC[C@H]1O[C@H]1CC#CC#C[C@@H](C(CCl)O)O	M379
人参	RENSHEN	C=C[C@]1(C)CCC(=C(C)C)C[C@H]1C(=C)C	M38
人参	RENSHEN	CCCCCCC[C@H]1O[C@H]1CC#CC#C[C@@H](C=C)O	M380
人参	RENSHEN	CCCCCCC[C@H]1O[C@H]1CC#CC#CC(=O)C=C	M381
人参	RENSHEN	CCCCCCC=O	M382
人参	RENSHEN	CCCCCCCC	M383
人参	RENSHEN	CCCCCCCC(/C=C/C#CC#CC(C=C)O)O	M384
人参	RENSHEN	CCCCCCCC(/C=C/C#CC#CC(C=C)O)OO	M385
人参	RENSHEN	CCCCCCCC([C@@H](CC#CC#CC(=O)CC)O)O	M386
人参	RENSHEN	C=C[C@]1(C)CCC(=C[C@H]1C(=C)C)C(C)C	M39
人参	RENSHEN	CCCCCCCC(C(CC#CC#CC(=O)CC)O)O	M390
人参	RENSHEN	CCCCCCCC(C(CC#CC#CC(C=C)O)O)O	M391
人参	RENSHEN	CCCCCCCC/C=C/CCCCCCCC(=O)OCC1OC(OC2CCC3(C(=CCC4C3CCC3(C4CCC3C(/C=C/C(C(C)C)CC)C)C)C2)C)C(C(C1O)O)O	M394
人参	RENSHEN	CCCCCCCC/C=C/CCCCCCCCCCCC(=O)N	M395
人参	RENSHEN	CCCCCCCC/C=C/CCCCCCCCCCCCCOC=O	M396
人参	RENSHEN	CCCCCCCC/C=C\CCCCCCCC(=O)OC[C@H]1O[C@@H](O[C@H]2CC[C@]3(C(=CC[C@@H]4C3CC[C@]3(C4CC[C@@H]3C(/C=C/[C@@H](C(C)C)CC)C)C)C2)C)[C@@H]([C@H]([C@@H]1O)O)O	M397
人参	RENSHEN	CCCCCCCC/C=C\CCCCCCCCCC(=O)OC	M398
人参	RENSHEN	CCCCCCCC=O	M399
人参	RENSHEN	CCCCCCCC1OC1CC#C/C=C/C(C=C)O	M400
人参	RENSHEN	CCCCCCCC1OC1CC#CC#CC(=O)C=C	M401
人参	RENSHEN	CCCCCCCC1OC1CC#CC#CC(=O)CC	M402
人参	RENSHEN	CCCCCCCC1OC1CC#CC#CC(=O)CCOC	M403
人参	RENSHEN	CCCCCCCC1OC1CC#CC#CC(C(CCl)O)O	M404
人参	RENSHEN	CCCCCCCC1OC1CC#CC#CC(C=C)O	M405
人参	RENSHEN	CCCCCCCC1OC1CC#CC#CC(CC)O	M406
人参	RENSHEN	CCCCCCCC1OC1CC#CC#CC(OC(=O)C)CC	M407
人参	RENSHEN	CCCCCCCCC#CCCCCCCCC(=O)O	M408
人参	RENSHEN	CCCCCCCCC(CC)C	M410
人参	RENSHEN	CCCCCCCCC(CCC)C	M411
人参	RENSHEN	CCCCCCCCC=O	M414
人参	RENSHEN	CCCCCCCCC1=C(C1)CCCCCCC(=O)O	M415
人参	RENSHEN	CCCCCCCCCC	M416
人参	RENSHEN	CCCCCCCCCC(=O)N(C)C	M417
人参	RENSHEN	CCCCCCCCCC(=O)O	M418
人参	RENSHEN	CCCCCCCCCC(CCCC)C	M419
人参	RENSHEN	C=C1CCC[C@]2([C@@H]1C[C@@H](CC2)C(=C)C)C	M42
人参	RENSHEN	CCCCCCCCCC/C=C/O	M421
人参	RENSHEN	CCCCCCCCCCC#C	M422
人参	RENSHEN	CCCCCCCCCCC(CC)C	M424
人参	RENSHEN	CCCCCCCCCCCC	M426
人参	RENSHEN	CCCCCCCCCCCC(C)C	M428
人参	RENSHEN	C=C1CCC[C@]2([C@]31CC([C@@H]3CC2)(C)C)C	M43
人参	RENSHEN	CCCCCCCCCCCCC	M430
人参	RENSHEN	CCCCCCCCCCCCC(=O)O	M431
人参	RENSHEN	CCCCCCCCCCCCC(C)C	M432
人参	RENSHEN	CCCCCCCCCCCCC/C=C/CCCCCCCC	M433
人参	RENSHEN	CCCCCCCCCCCCC=C	M434
人参	RENSHEN	CCCCCCCCCCCCCC	M435
人参	RENSHEN	CCCCCCCCCCCCCC(=O)OC	M437
人参	RENSHEN	CCCCCCCCCCCCCC(C)C	M438
人参	RENSHEN	CCCCCCCCCCCCCC(CC)C	M439
人参	RENSHEN	C=C1CCC[C@]2([C@H]1CC(=C(C)C)CC2)C	M44
人参	RENSHEN	CCCCCCCCCCCCCC=C	M440
人参	RENSHEN	CCCCCCCCCCCCCCC	M441
人参	RENSHEN	CCCCCCCCCCCCCCC#C	M442
人参	RENSHEN	CCCCCCCCCCCCCCC(=O)O	M443
人参	RENSHEN	CCCCCCCCCCCCCCC(=O)OC	M444
人参	RENSHEN	CCCCCCCCCCCCCCC(=O)S	M445
人参	RENSHEN	CCCCCCCCCCCCCCC1OC1	M446
人参	RENSHEN	CCCCCCCCCCCCCCCC	M447
人参	RENSHEN	CCCCCCCCCCCCCCCC(=O)C	M448
人参	RENSHEN	CCCCCCCCCCCCCCCC(=O)OC	M450
人参	RENSHEN	CCCCCCCCCCCCCCCC(=O)OC(CO)CO	M451
人参	RENSHEN	CCCCCCCCCCCCCCCC(=O)OC(COC(=O)CCCCCCCCCCCCCCC)COC(=O)CCCCCCCCCCCCCCC	M452
人参	RENSHEN	CCCCCCCCCCCCCCCC(=O)OC[C@H]1O[C@@H](O[C@H]2CC[C@]3(C(=CC[C@@H]4C3CC[C@]3(C4CC[C@@H]3C(/C=C/[C@@H](C(C)C)CC)C)C)C2)C)[C@@H]([C@H]([C@@H]1O)O)O	M453
人参	RENSHEN	CCCCCCCCCCCCCCCC(=O)OCC(CO)O	M455
人参	RENSHEN	CCCCCCCCCCCCCCCC(=O)OCC1COC(O1)CCCCCCCCCCCCCCC	M457
人参	RENSHEN	CCCCCCCCCCCCCCCC(=O)OCC1OC(OC2CCC3(C(=CCC4C3CCC3(C4CCC3C(/C=C/C(C(C)C)CC)C)C)C2)C)C(C(C1O)O)O	M458
人参	RENSHEN	CCCCCCCCCCCCCCCC(C)C	M459
人参	RENSHEN	C=C1CCC2C(=C(CCC2C)C(C)C)C1	M46
人参	RENSHEN	CCCCCCCCCCCCCCCCC	M460
人参	RENSHEN	CCCCCCCCCCCCCCCCC(=O)O	M461
人参	RENSHEN	CCCCCCCCCCCCCCCCC(=O)OC	M462
人参	RENSHEN	CCCCCCCCCCCCCCCCCC(=O)OC	M465
人参	RENSHEN	CCCCCCCCCCCCCCCCCC(=O)OC[C@H]1O[C@@H](O[C@H]2CC[C@]3(C(=CC[C@@H]4[C@@H]3CC[C@]3([C@H]4CC[C@@H]3C(CC[C@@H](C(C)C)CC)C)C)C2)C)[C@@H]([C@H]([C@@H]1O)O)O	M466
人参	RENSHEN	CCCCCCCCCCCCCCCCCC(=O)OC[C@H]1O[C@@H](O[C@H]2CC[C@]3(C(=CC[C@@H]4C3CC[C@]3(C4CC[C@@H]3C(/C=C/[C@H](C(C)C)CC)C)C)C2)C)[C@@H]([C@H]([C@@H]1O)O)O	M467
人参	RENSHEN	CCCCCCCCCCCCCCCCCCC	M468
人参	RENSHEN	CCCCCCCCCCCCCCCCCCCC	M469
人参	RENSHEN	CCCCCCCCCCCCCCCCCCCC(=O)O	M470
人参	RENSHEN	CCCCCCCCCCCCCCCCCCCCC	M471
人参	RENSHEN	CCCCCCCCCCCCCCCCCCCCC=C	M472
人参	RENSHEN	CCCCCCCCCCCCCCCCCCCCCC	M473
人参	RENSHEN	CCCCCCCCCCCCCCCCCCCCCC(=O)O	M474
人参	RENSHEN	CCCCCCCCCCCCCCCCCCCCCC(CC(CCCCC)O)O	M475
人参	RENSHEN	CCCCCCCCCCCCCCCCCCCCCCC	M476
人参	RENSHEN	CCCCCCCCCCCCCCCCCCCCCCC(=O)OC	M477
人参	RENSHEN	CCCCCCCCCCCCCCCCCCCCCCCC	M478
人参	RENSHEN	CCCCCCCCCCCCCCCCCCCCCCCCC	M479
人参	RENSHEN	CCCCCCCCCCCCCCCCCCCCCCCCCC	M480
人参	RENSHEN	CCCCCCCCCCCCCCCCCCCCCCCCCCCCC	M481
人参	RENSHEN	CCCCCCCCCCCCCCCCCCO	M482
人参	RENSHEN	CCCCCCCCCCCCCCCCCCOC(=O)C	M483
人参	RENSHEN	CCCCCCCCCCCCCCCCCO	M484
人参	RENSHEN	CCCCCCCCCCCCCCO	M485
人参	RENSHEN	CCCCCCCCCCCCO	M486
人参	RENSHEN	CCCCCCCCO	M487
人参	RENSHEN	CCCCCCOC(=O)C	M488
人参	RENSHEN	CCCCOC(=O)C(=O)OCCCC	M489
人参	RENSHEN	CCCCOC(=O)c1ccccc1C(=O)OC	M490
人参	RENSHEN	CCCCOC(=O)c1ccccc1C(=O)OCC(C)C	M491
人参	RENSHEN	CCOC(OCC)C	M497
人参	RENSHEN	C#C	M5
人参	RENSHEN	C=C1CCC2C(C1)C(CCC2=C)C(C)C	M50
人参	RENSHEN	CN1[C@H]2CC(C[C@H]1[C@H]1[C@@H]2O1)OC(=O)C(=C)c1ccccc1	M502
人参	RENSHEN	CN1C2CC(CC1C1C2O1)OC(=O)C(=C)c1ccccc1	M503
人参	RENSHEN	CN1CCc2cc3OCOc3cc2C(=O)Cc2c(C1)c1OCOc1cc2	M504
人参	RENSHEN	CN1CCc2cc3OCOc3cc2C(=O)Cc2c(C1)cc1OCOc1c2	M505
人参	RENSHEN	COC(=O)CC(C(=O)OC1C(=CC23C1c1cc4OCOc4cc1CCN3CCC2)OC)(CCC(C)C)O	M516
人参	RENSHEN	COc1c(C)cc(cc1C)C(=O)O	M527
人参	RENSHEN	COc1c(O)cc2c(c1O)c(=O)cc(o2)c1ccc(c(c1)O)O	M530
人参	RENSHEN	COc1c(OC2OC(C)C(C(C2O)O)O)cc2c(c1O)c(=O)cc(o2)c1ccc(c(c1)O)O	M535
人参	RENSHEN	COc1cc(/C=C/C(=O)OC2CCC3(C(=CCC4C3CCC3(C4CCC3C(CCC(C(C)C)C)C)C)C2)C)ccc1O	M547
人参	RENSHEN	C=C1CCCC2(C1C1C(C1(C)C)CC2)C	M55
人参	RENSHEN	COc1cc(C)c(c(c1C)O)C(=O)Oc1cc(C)c(c(c1)O)C(=O)O	M558
人参	RENSHEN	COc1cc(C)ccc1C(C)C	M559
人参	RENSHEN	C=C1CCCC2(C1CC(=C(C)C)CC2)C	M56
人参	RENSHEN	COc1cc(C=C)ccc1O	M560
人参	RENSHEN	COc1cc(C=O)ccc1O	M562
人参	RENSHEN	COc1cc(ccc1OC)CC1COC(=O)/C/1=C\c1ccc2c(c1)OCO2	M570
人参	RENSHEN	C=C1CCCC2(C31CC(C3CC2)(C)C)C	M59
人参	RENSHEN	COc1cc2c(cc1OC)CCN(C2Cc1ccc(cc1)Oc1cc(ccc1O)CC1N(C)CCc2c1cc(OC)c(c2)OC)C	M597
人参	RENSHEN	C/C(=C\C=C\C=C(/C=C\C=C(\C1C=C2C(O1)(C)CC(CC2(C)C)O)/C)\C)/C=C/C=C(\C=C\C1C(=CC(CC1(C)C)O)C)/C	M6
人参	RENSHEN	C=C1CCCC2(C31CC[C@H]2C(C3)(C)C)C	M60
人参	RENSHEN	COc1cc2C[C@@H](C)[C@@H](C)Cc3c(c2c(c1OC)OC)c(OC)c1c(c3)OCO1	M600
人参	RENSHEN	COc1cc2C[C@](C)(O)[C@@H](C)Cc3c(c2c(c1OC)OC)c(OC)c1c(c3)OCO1	M601
人参	RENSHEN	COc1cc2CC(C)(O)C(C)Cc3c(c2c(c1OC)OC)c(OC)c1c(c3)OCO1	M602
人参	RENSHEN	COc1cc2CC(C)C(C)Cc3c(c2c(c1OC)OC)c(OC)c1c(c3)OCO1	M603
人参	RENSHEN	C=C1CCCC2(C31CCC2C(C3)(C)C)C	M61
人参	RENSHEN	COc1ccc(c(c1)OC1OC(COC2OCC(C2O)(O)COC(=O)c2cc(O)c(c(c2)O)O)C(C(C1O)O)O)C(=O)C	M610
人参	RENSHEN	COc1ccc(cc1)C(=O)OC(C(C(=O)O)OC(=O)c1ccc(cc1)OC)C(=O)O	M618
人参	RENSHEN	COc1cccc(c1O)C=O	M626
人参	RENSHEN	C=CC(=C)CC/C=C(\CCC=C(C)C)/C	M63
人参	RENSHEN	NC(=N)NCCCC(C(=O)O)NCC1(O)OCC(C(C1O)O)O	M632
人参	RENSHEN	NC(C(=O)O)CNC(=O)C(=O)O	M633
人参	RENSHEN	NCCCCN	M639
人参	RENSHEN	NCCCNCCCCN	M640
人参	RENSHEN	NCCCNCCCCNCCCN	M641
人参	RENSHEN	O[C@@H]1[C@@H](O[C@@H]2OC[C@H]([C@@H]([C@H]2O)O)O)[C@@H](O[C@@H]([C@H]1O)C(=O)O)O[C@H]1CC[C@]2([C@H](C1(C)C)CC[C@@]1([C@@H]2CC=C2[C@@]1(C)C[C@@H]1[C@@]3(C2C[C@@]1(C)CC3)C(=O)O)C)C	M642
人参	RENSHEN	O[C@@H]1CO[C@@H]([C@@H]([C@H]1O)O)O	M643
人参	RENSHEN	O[C@H]([C@H](C(=O)O)O)C(=O)O	M644
人参	RENSHEN	O[C@H]1[C@H](C)O[C@H]([C@@H]([C@@H]1O)O)O	M645
人参	RENSHEN	O[C@H]1[C@H](COP(=O)(OP(=O)(OP(=O)(O)O)O)O)O[C@@H]([C@H]1O)n1cnc2c1ncnc2N	M646
人参	RENSHEN	O[C@H]1C[C@]2(C)C([C@@]3([C@@H]1C(C)(C)[C@@H](O)CC3)C)CC([C@H]1[C@@]2(C)CC[C@@H]1[C@@]1(C)CCCC(O1)(C)C)O	M647
人参	RENSHEN	O[C@H]1CC[C@]2([C@H](C1(C)C)CC[C@@]1([C@@H]2CC=C2[C@@]1(C)C[C@@H]1[C@@]3(C2C[C@@]1(C)CC3)C(=O)O)C)C	M648
人参	RENSHEN	O=C(C(=C)c1ccccc1)OC1CC2NC(C1)C1C2O1	M649
人参	RENSHEN	C=CC(C/C=C/C(O)(C)C)(O)C	M65
人参	RENSHEN	O=C(c1ccccc1C(=O)OC(C)(C)C)OC(C)(C)C	M651
人参	RENSHEN	O=C/C=C(/C=C/C=C(/C=C/C1=C(C)CCCC1(C)C)\C)\C	M653
人参	RENSHEN	O=C1C=C2C(C)(C)C3CC2(C(C1)(C)C)CC3	M655
人参	RENSHEN	O=C1C=C2CC3(C)CCC4C(C3CCC2C2(C1C(C)(C)C(CC2)O)C)(C)CCC(C4(C)C)O	M656
人参	RENSHEN	O=C1C=CC=C/C/1=C\NNC(=O)c1ccccc1O	M658
人参	RENSHEN	O=C1CC2C3C(C1=C)C2(C)CCCC3(C)C	M665
人参	RENSHEN	O=C1CCC(=O)N1	M667
人参	RENSHEN	O=C1CCC=C1C	M668
人参	RENSHEN	C=CC(c1ccccc1C(C=C)C)C	M67
人参	RENSHEN	O=C1CCCN1	M670
人参	RENSHEN	O=C1CCCO1	M671
人参	RENSHEN	O=c1ccoc(c1O)C	M672
人参	RENSHEN	O=C1NCCCN(CCCCNC(C1)c1ccccc1)C(=O)c1ccccc1	M673
人参	RENSHEN	O=CC1(C)C(CCC2(C1CCC1(C2CC=C2C1(C)CCC1(C2CC(CC1)(C)C)C(=O)O)C)C)OC1OC(C(=O)O)C(C(C1O)O)O	M675
人参	RENSHEN	O=CC1(C)C(O)CCC2(C1CCC1(C2CC=C2C1(C)CCC1(C2CC(CC1)(C)C)C(=O)O)C)C	M676
人参	RENSHEN	O=Cc1ccc[nH]1	M678
人参	RENSHEN	O=CCC(CCC=C(C)C)C	M681
人参	RENSHEN	O=CCCCCCCCCCCCCC/C=C/C	M683
人参	RENSHEN	O=CN1C(CNc2ccc(cc2)C(=O)NC(C(=O)O)CCC(=O)O)CNc2c1c(=O)nc([nH]2)N	M684
人参	RENSHEN	O=CN1CC(CNc2ccc(cc2)C(=O)NC(C(=O)O)CCC(=O)O)Nc2c1c(O)nc(n2)N	M685
人参	RENSHEN	OC(=O)C(=O)C	M690
人参	RENSHEN	OC(=O)C(CC(=O)O)(CC(=O)O)O	M693
人参	RENSHEN	OC(=O)C[C@@H]([C@@H](C(=O)O)O)C(=O)O	M694
人参	RENSHEN	OC(=O)C[C@@H]([C@H](C(=O)O)O)C(=O)O	M695
人参	RENSHEN	OC(=O)c1ccccc1O	M699
人参	RENSHEN	OC(=O)C1CCCN1	M700
人参	RENSHEN	OC(=O)c1cccnc1	M701
人参	RENSHEN	OC(=O)CC(=O)O	M702
人参	RENSHEN	OC(=O)CC(C(=O)O)O	M704
人参	RENSHEN	OC(=O)CC(C(C(=O)O)O)C(=O)O	M705
人参	RENSHEN	OC(=O)CC(c1ccc(c(c1)Cl)Cl)C(=O)O	M706
人参	RENSHEN	C=CC1(C)CCC(=CC1C(=C)C)C(C)C	M71
人参	RENSHEN	OC(=O)CCC(=O)O	M713
人参	RENSHEN	OC(=O)CCC(C(=O)O)NC(=O)c1ccc(cc1)NCc1cnc2c(n1)c(=O)nc([nH]2)N	M715
人参	RENSHEN	OC(=O)CCC(C(=O)O)NC(=O)c1ccc(cc1)NCc1cnc2c(n1)c(O)nc(n2)N	M716
人参	RENSHEN	OC(=O)CCCC[C@@H]1SC[C@H]2[C@@H]1NC(=O)N2	M727
人参	RENSHEN	OC(=O)CCCCC1SCc2c1[nH]c(=O)[nH]2	M728
人参	RENSHEN	OC(=O)CCCCC1SCC2C1NC(=O)N2	M729
人参	RENSHEN	OC(C(C(=O)O)O)C(C(C(=O)O)O)O	M732
人参	RENSHEN	OC(C(C(C(C(=O)O)O)O)O)COC(=O)C(N(C(C)C)C(C)C)N(C(C)C)C(C)C	M733
人参	RENSHEN	OC(C(C(C(C(=O)O)O)O)O)COC(=O)CN(C)C	M734
人参	RENSHEN	OC/C(=C/CCC1(C)C2CC3C1(C)C3C2)/C	M735
人参	RENSHEN	OC/C(=C/CCC1(C)C2CCC(C1=C)C2)/C	M736
人参	RENSHEN	OC/C(=C\CCC1(C)C2CCC(C1=C)C2)/C	M737
人参	RENSHEN	OC/C=C(/CC/C=C(/CCC=C(C)C)\C)\C	M738
人参	RENSHEN	OC/C=C/c1cc(OC)c(c(c1)OC)O[C@@H]1O[C@H](CO)[C@H]([C@@H]([C@H]1O)O)O	M739
人参	RENSHEN	OC/C=C/c1cc(OC)c(c(c1)OC)OC1OC(CO)C(C(C1O)O)O	M740
人参	RENSHEN	OC[C@@]1(O)OC[C@H]([C@H]([C@@H]1O)O)O	M744
人参	RENSHEN	OC[C@@H]1O[C@H]([C@@H]([C@H]1O)O)O[C@@H]1[C@H](O[C@H]([C@@H]([C@H]1O)O)O[C@H]1CC[C@]2([C@H](C1(C)C)CC[C@@]1([C@@H]2CC=C2[C@@]1(C)CC[C@@]1([C@H]2CC(C)(C)CC1)C(=O)O[C@@H]1O[C@H](CO)[C@H]([C@@H]([C@H]1O)O)O)C)C)C(=O)O	M747
人参	RENSHEN	OC[C@@H]1O[C@H]([C@@H]([C@H]1O)O)OC[C@H]1O[C@@H](O[C@]([C@H]2CC[C@@]3([C@@H]2[C@H](O)C[C@H]2[C@@]3(C)CC[C@@H]3[C@]2(C)CC[C@@H](C3(C)C)O[C@@H]2O[C@H](COC(=O)C)[C@H]([C@@H]([C@H]2O[C@@H]2O[C@H](CO)[C@H]([C@@H]([C@@H]2O)O)O)O)O)C)(CCC=C(C)C)C)[C@@H]([C@H]([C@@H]1O)O)O	M748
人参	RENSHEN	OC[C@@H]1O[C@H]([C@@H]([C@H]1O)O[C@@H]1OC[C@H]([C@@H]([C@@H]1O)O)O)OC[C@H]1O[C@@H](OC([C@H]2CC[C@@]3([C@@H]2[C@H](O)C[C@H]2[C@@]3(C)CC[C@@H]3[C@]2(C)CC[C@@H](C3(C)C)O[C@@H]2O[C@H](CO)[C@H]([C@@H]([C@H]2O[C@@H]2O[C@H](CO)[C@H]([C@@H]([C@@H]2O)O)O)O)O)C)(CCC=C(C)C)C)[C@@H]([C@H]([C@@H]1O)O)O	M749
人参	RENSHEN	OC[C@H]([C@H]([C@H](CN1C2NC(=O)NC(=O)C2=Nc2c1cc(C)c(c2)C)O)O)O	M750
人参	RENSHEN	OC[C@H]1C[C@@H](O[C@H]2CC[C@]3([C@H](C2(C)C)CC[C@@]2(C3CC(O)[C@H]3[C@@]2(C)CC[C@@H]3[C@@]2(C)CCCC(O2)(C)C)C)C)[C@@H]([C@H]([C@@H]1O)O)O	M751
人参	RENSHEN	OC[C@H]1O[C@@]([C@H]([C@@H]1O)O)(CO)O[C@@H]1O[C@H](CO[C@H]2O[C@H](CO)[C@@H]([C@@H]([C@@H]2O)O)O)[C@H]([C@@H]([C@@H]1O)O)O	M754
人参	RENSHEN	OC[C@H]1O[C@@]([C@H]([C@@H]1O)O)(CO)O[C@H]1O[C@H](CO)[C@H]([C@@H]([C@H]1O)O)O	M755
人参	RENSHEN	C=CC1(C)CCC2C(C1C(=C)C)C2(C)C	M76
人参	RENSHEN	C=CC1(C)CCC2C1(CC2(C)C)C(=C)C	M77
人参	RENSHEN	C=CC1=CC2C(C1(C)CC2)(C)C	M78
人参	RENSHEN	OC[C@H]1O[C@@H]([C@@H]([C@@H]1OP(=O)(O[C@H](CNC(=O)CC[C@@]1(C)C2=C(C)C3=NC(=CC4=[N+]5[Co](N2C([C@@H]1CC(=O)N)[C@]1(C)N=C(C([C@]1(C)CC(=O)N)CCC(=O)N)C(=C5[C@@]([C@@H]4CCC(=O)N)(C)CC(=O)N)C)C#N)C([C@@H]3CCC(=O)N)(C)C)C)[O-])O)n1cnc2c1cc(C)c(c2)C	M780
人参	RENSHEN	OC[C@H]1O[C@@H](O)[C@H]([C@H]([C@@H]1O)O)O	M781
人参	RENSHEN	OC[C@H]1O[C@@H](O[C@@H]2[C@H](O)CO[C@]([C@H]2O)(O)CNC(C(=O)O)CCCNC(=N)N)[C@@H]([C@H]([C@@H]1O)O)O	M783
人参	RENSHEN	OC[C@H]1O[C@@H](O[C@@H]2C[C@]3(C)[C@@H]([C@@]4([C@@H]2C(C)(C)[C@@H](O)CC4)C)C[C@H]([C@H]2[C@@]3(C)CC[C@@H]2[C@@](O[C@@H]2O[C@H](CO)[C@H]([C@@H]([C@H]2O)O)O)(CCC=C(C)C)C)O)[C@@H]([C@H]([C@@H]1O)O)O[C@@H]1O[C@@H](C)[C@@H]([C@H]([C@H]1O)O)O	M787
人参	RENSHEN	OC[C@H]1O[C@@H](O[C@@H]2C[C@]3(C)[C@@H]([C@@]4([C@@H]2C(C)(C)[C@@H](O)CC4)C)C[C@H]([C@H]2[C@@]3(C)CC[C@@H]2C(CCC=C(C)C)(O)C)O)[C@@H]([C@H]([C@@H]1O)O)O	M788
人参	RENSHEN	OC[C@H]1O[C@@H](O[C@@H]2C[C@]3(C)[C@@H]([C@@]4([C@@H]2C(C)(C)[C@@H](O)CC4)C)C[C@H]([C@H]2[C@@]3(C)CC[C@@H]2C(O[C@@H]2O[C@H](CO)[C@H]([C@@H]([C@H]2O)O)O)(CCC=C(C)C)C)O)[C@@H]([C@H]([C@@H]1O)O)O	M789
人参	RENSHEN	OC[C@H]1O[C@@H](O[C@@H]2C[C@]3(C)[C@@H]([C@@]4([C@@H]2C(C)(C)[C@@H](O)CC4)C)C[C@H]([C@H]2[C@@]3(C)CCC2/C(=C\CC=C(C)C)/C)O)[C@@H]([C@H]([C@@H]1O)O)O	M790
人参	RENSHEN	OC[C@H]1O[C@@H](O[C@@H]2C[C@]3(C)[C@@H]([C@@]4([C@@H]2C(C)(C)[C@@H](O)CC4)C)C[C@H]([C@H]2[C@@]3(C)CCC2[C@](CCC=C(C)C)(O)C)O)[C@@H]([C@H]([C@@H]1O)O)O[C@@H]1O[C@@H](C)[C@@H]([C@H]([C@H]1O)O)O	M791
人参	RENSHEN	OC[C@H]1O[C@@H](O[C@@H]2C[C@]3(C)[C@@H]([C@@]4([C@@H]2C(C)(C)[C@@H](O)CC4)C)C[C@H]([C@H]2[C@@]3(C)CCC2C(=C)CCC=C(C)C)O)[C@@H]([C@H]([C@@H]1O)O)O[C@@H]1O[C@@H](C)[C@@H]([C@H]([C@H]1O)O)O	M792
人参	RENSHEN	OC[C@H]1O[C@@H](O[C@@H]2C[C@]3(C)C([C@@]4([C@@H]2C(C)(C)[C@@H](O)CC4)C)C[C@H]([C@H]2[C@@]3(C)CC[C@@H]2[C@](O[C@@H]2O[C@H](CO)[C@H]([C@@H]([C@H]2O)O)O)(CCC=C(C)C)C)O)[C@@H]([C@H]([C@@H]1O)O)O[C@@H]1OC[C@H]([C@@H]([C@H]1O)O)O	M793
人参	RENSHEN	OC[C@H]1O[C@@H](O[C@]([C@H]2CC[C@@]3([C@@H]2C(O)C[C@H]2[C@@]3(C)CC[C@@H]3[C@]2(C)CC[C@@H](C3(C)C)O[C@@H]2O[C@H](CO)[C@H]([C@@H]([C@H]2O)O)O)C)(CCC(=O)C(=C)C)C)[C@H]([C@H]([C@@H]1O)O)O[C@@H]1O[C@H](CO)[C@H]([C@@H]([C@@H]1O)O)O	M796
人参	RENSHEN	OC[C@H]1O[C@@H](O[C@H]2[C@@H](O[C@@H]([C@H]([C@@H]2O)O)C(=O)O)O[C@@H]2CC[C@]3([C@H](C2(C)C)CC[C@@]2([C@@H]3CC=C3[C@@]2(C)CC[C@@]2([C@H]3CC(C)(C)CC2)C(=O)O[C@@H]2O[C@H](CO)[C@H]([C@@H]([C@@H]2O)O)O)C)C)[C@@H]([C@H]([C@@H]1O)O)O	M797
人参	RENSHEN	OC[C@H]1O[C@@H](O[C@H]2[C@@H](O[C@@H]([C@H]([C@@H]2O)O)CO[C@@H]2OC[C@H]([C@@H]([C@H]2O)O)O)O[C@H]2CC[C@]3(C(C2(C)C)CC[C@@]2(C3C[C@@H](O)C3[C@@]2(C)CC[C@@H]3[C@](CCC=C(C)C)(O)C)C)C)[C@H]([C@H]([C@@H]1O)O)O	M798
人参	RENSHEN	OC[C@H]1O[C@@H](O[C@H]2[C@@H](O[C@@H]([C@H]([C@@H]2O)O)COC(=O)C)O[C@H]2CC[C@]3([C@H](C2(C)C)CC[C@@]2([C@@H]3C[C@@H](O)[C@H]3[C@@]2(C)CC[C@@H]3[C@@](O[C@@H]2O[C@H](CO[C@@H]3OC[C@@H]([C@@H]([C@H]3O)O)O)[C@H]([C@@H]([C@H]2O)O)O)(CCC=C(C)C)C)C)C)[C@H]([C@H]([C@@H]1O)O)O	M799
人参	RENSHEN	OC[C@H]1O[C@@H](O[C@H]2C[C@]3(C)[C@@H]([C@@]4([C@@H]2C(C)(C)[C@@H](O)CC4)C)CC([C@H]2[C@@]3(C)CC[C@@H]2[C@@](O[C@@H]2O[C@H](CO)[C@H]([C@@H]([C@@H]2O)O)O)(CCC=C(C)C)C)O)[C@@H]([C@H]([C@@H]1O)O)O[C@@H]1O[C@H](CO)[C@H]([C@@H]([C@@H]1O)O)O	M811
人参	RENSHEN	OC[C@H]1O[C@@H](O[C@H]2C[C@]3(C)[C@@H]([C@@]4([C@@H]2C(C)(C)[C@@H](O)CC4)C)CC([C@H]2[C@@]3(C)CCC2[C@](CCC=C(C)C)(O)C)O)[C@@H]([C@H]([C@@H]1O)O)O[C@@H]1O[C@H](CO)[C@H]([C@@H]([C@@H]1O)O)O	M812
人参	RENSHEN	OC[C@H]1O[C@@H](O[C@H]2C[C@]3(C)[C@@H]([C@@]4([C@]2(C)C(C)(C)[C@H](CC4)O)C)C[C@H]([C@H]2[C@@]3(C)CC[C@@H]2/C(=C\CC=C(C)C)/C)O)[C@@H]([C@H]([C@@H]1O)O)O[C@@H]1O[C@@H](C)[C@@H]([C@H]([C@@H]1O)O)O	M813
人参	RENSHEN	OC[C@H]1O[C@@H](O[C@H]2C[C@]3(C)C([C@@]4(C2C(C)(C)[C@@H](O)CC4)C)CC([C@H]2[C@@]3(C)CC[C@@H]2[C@]2(C)CC[C@@H](O2)C(O)(C)C)O)[C@@H]([C@H]([C@@H]1O)O)O[C@@H]1O[C@@H](C)[C@@H]([C@H]([C@@H]1O)O)O	M814
人参	RENSHEN	OC[C@H]1O[C@@H](O[C@H]2CC[C@]3([C@H](C2(C)C)[C@@H](O)C[C@@]2([C@@H]3C[C@@H](O)[C@H]3[C@@]2(C)CC[C@@H]3[C@@](O[C@@H]2O[C@H](CO)[C@H]([C@@H]([C@@H]2O)O)O)(CCC=C(C)C)C)C)C)[C@@H]([C@H]([C@@H]1O)O)O	M815
人参	RENSHEN	OC[C@H]1O[C@@H](O[C@H]2CC[C@]3([C@H](C2(C)C)[C@@H](O)C[C@@]2([C@@H]3C[C@@H](O)[C@H]3[C@@]2(C)CC[C@@H]3C(O[C@@H]2O[C@H](CO[C@H]3OC[C@H]([C@@H]([C@H]3O)O)O)[C@H]([C@@H]([C@H]2O)O)O)(CCC=C(C)C)C)C)C)[C@@H]([C@H]([C@@H]1O)O)O[C@@H]1O[C@H](CO)[C@H]([C@@H]([C@@H]1O)O)O	M816
人参	RENSHEN	OC[C@H]1O[C@@H](O[C@H]2CC[C@]3([C@H](C2(C)C)CC[C@@]2([C@@H]3C[C@@H](O)[C@H]3[C@@]2(C)CC[C@@H]3[C@@](O[C@@H]2O[C@H](CO[C@@H]3O[C@H]([C@@H]([C@H]3O)O)CO)[C@H]([C@@H]([C@H]2O)O)O)(CCC=C(C)C)C)C)C)[C@@H]([C@H]([C@@H]1O)O)O[C@@H]1O[C@H](COC(=O)CC(=O)O)[C@H]([C@@H]([C@@H]1O)O)O	M817
人参	RENSHEN	OC[C@H]1O[C@@H](O[C@H]2CC[C@]3([C@H](C2(C)C)CC[C@@]2([C@@H]3C[C@@H](O)[C@H]3[C@@]2(C)CC[C@@H]3[C@@](O[C@@H]2O[C@H](CO[C@@H]3O[C@H](CO)[C@H]([C@@H]([C@H]3O)O)O)[C@H]([C@@H]([C@H]2O)O)O)(CCC=C(C)C)C)C)C)[C@@H]([C@H]([C@@H]1O)O)O[C@@H]1O[C@H](COC(=O)CC(=O)O)[C@H]([C@@H]([C@@H]1O)O)O	M818
人参	RENSHEN	OC[C@H]1O[C@@H](O[C@H]2CC[C@]3([C@H](C2(C)C)CC[C@@]2([C@@H]3C[C@@H](O)[C@H]3[C@@]2(C)CC[C@@H]3[C@@](O[C@@H]2O[C@H](CO[C@@H]3OC[C@@H]([C@@H]([C@H]3O)O)O)[C@H]([C@@H]([C@@H]2O)O)O)(CCC=C(C)C)C)C)C)[C@@H]([C@H]([C@@H]1O)O)O[C@@H]1O[C@H](COC(=O)CC(=O)O)[C@H]([C@@H]([C@@H]1O)O)O	M819
人参	RENSHEN	OC[C@H]1O[C@@H](O[C@H]2CC[C@]3([C@H](C2(C)C)CC[C@@]2([C@@H]3C[C@@H](O)[C@H]3[C@@]2(C)CC[C@@H]3[C@@](O[C@@H]2O[C@H](CO[C@@H]3OC[C@@H]([C@@H]([C@H]3O)O)O[C@@H]3OC[C@H]([C@@H]([C@H]3O)O)O)[C@H]([C@@H]([C@H]2O)O)O)(CCC=C(C)C)C)C)C)[C@@H]([C@H]([C@@H]1O)O)O[C@@H]1O[C@H](CO)[C@H]([C@@H]([C@@H]1O)O)O	M820
人参	RENSHEN	OC[C@H]1O[C@@H](O[C@H]2CC[C@]3([C@H](C2(C)C)CC[C@@]2([C@@H]3C[C@@H](O)[C@H]3[C@@]2(C)CC[C@@H]3C(CCC=C(C)C)(O)C)C)C)[C@@H]([C@H]([C@@H]1O)O)O	M821
人参	RENSHEN	OC[C@H]1O[C@@H](O[C@H]2CC[C@]3([C@H](C2(C)C)CC[C@@]2([C@@H]3C[C@@H](O)[C@H]3[C@@]2(C)CC[C@@H]3C(O[C@@H]2O[C@H](CO)[C@H]([C@@H]([C@H]2O)O)O)(CC[C@H](C(=C)C)OO)C)C)C)[C@@H]([C@H]([C@@H]1O)O)O[C@@H]1O[C@H](CO)[C@H]([C@@H]([C@@H]1O)O)O	M822
人参	RENSHEN	OC[C@H]1O[C@@H](O[C@H]2CC[C@]3([C@H](C2(C)C)CC[C@@]2([C@@H]3C[C@@H](O)[C@H]3[C@@]2(C)CC[C@@H]3C(O[C@@H]2O[C@H](CO[C@@H]3O[C@H]([C@@H]([C@H]3O)O)CO)[C@H]([C@@H]([C@H]2O)O)O)(CCC=C(C)C)C)C)C)[C@@H]([C@H]([C@@H]1O)O)O[C@@H]1O[C@H](CO)[C@H]([C@@H]([C@@H]1O)O)O	M823
人参	RENSHEN	OC[C@H]1O[C@@H](O[C@H]2CC[C@]3([C@H](C2(C)C)CC[C@@]2([C@@H]3C[C@@H](O)[C@H]3[C@@]2(C)CC[C@@H]3C(O[C@@H]2O[C@H](CO[C@@H]3O[C@H](CO)[C@H]([C@@H]([C@H]3O)O)O)[C@H]([C@@H]([C@H]2O)O)O)(CCC=C(C)C)C)C)C)[C@@H]([C@H]([C@@H]1O)O)O[C@@H]1O[C@H](CO)[C@H]([C@@H]([C@@H]1O)O)O	M824
人参	RENSHEN	OC[C@H]1O[C@@H](O[C@H]2CC[C@]3([C@H](C2(C)C)CC[C@@]2([C@@H]3C[C@@H](O)[C@H]3[C@@]2(C)CC[C@@H]3C(O[C@@H]2O[C@H](COC3O[C@H](CO)[C@H]([C@@H]([C@H]3O)O)O)[C@H]([C@@H]([C@H]2O)O)O)(CCC=C(C)C)C)C)C)[C@H]([C@H]([C@@H]1O)O)O[C@@H]1O[C@H](CO)[C@H]([C@@H]([C@@H]1O[C@@H]1O[C@H](CO)[C@H]([C@@H]([C@@H]1O)O)O)O)O	M825
人参	RENSHEN	OC[C@H]1O[C@@H](O[C@H]2CC[C@]3([C@H](C2(C)C)CC[C@@]2([C@@H]3C[C@@H](O)[C@H]3[C@@]2(C)CCC3[C@](CCC=C(C)C)(O)C)C)C)[C@@H]([C@H]([C@@H]1O)O)O[C@@H]1O[C@H](CO)[C@H]([C@@H]([C@@H]1O)O)O	M826
人参	RENSHEN	OC[C@H]1O[C@@H](O[C@H]2CC[C@]3([C@H](C2(C)C)CC[C@@]2([C@@H]3C[C@@H](O)C3[C@@]2(C)CC[C@@H]3[C@@](CCC=C(C)C)(O)C)C)C)[C@@H]([C@H]([C@@H]1O)O)O	M827
人参	RENSHEN	OC[C@H]1O[C@@H](O[C@H]2CC[C@]3([C@H](C2(C)C)CC[C@@]2([C@@H]3CC(O)[C@H]3[C@@]2(C)CC[C@@H]3[C@@](O[C@@H]2O[C@H](CO)[C@H]([C@@H]([C@@H]2O)O)O)(CCC(C(=C)C)O)C)C)C)[C@@H]([C@H]([C@@H]1O)O)O	M828
人参	RENSHEN	OC[C@H]1O[C@@H](O[C@H]2CC[C@]3([C@H](C2(C)C)CC[C@@]2([C@@H]3CC(O)[C@H]3[C@@]2(C)CC[C@@H]3[C@@](O[C@@H]2O[C@H](CO)[C@H]([C@@H]([C@@H]2O)O)O)(CCC=C(C)C)C)C)C)[C@@H]([C@H]([C@@H]1O)O)O[C@@H]1O[C@H](CO)[C@H]([C@@H]([C@H]1O)O)O	M829
人参	RENSHEN	OC[C@H]1O[C@@H](O[C@H]2CC[C@]3([C@H](C2(C)C)CC[C@@]2([C@@H]3CC(O)[C@H]3[C@@]2(C)CC[C@@H]3[C@@](O[C@@H]2O[C@H](CO[C@@H]3OC[C@@H]([C@@H]([C@H]3O)O)O)[C@H]([C@@H]([C@H]2O)O)O)(CCC=C(C)C)C)C)C)[C@@H]([C@H]([C@@H]1O)O)OC1O[C@H](CO)[C@H]([C@@H]([C@H]1O)O)O	M830
人参	RENSHEN	OC[C@H]1O[C@@H](O[C@H]2CC[C@]3([C@H](C2(C)C)CC[C@@]2([C@@H]3CC(O)[C@H]3[C@@]2(C)CCC[C@@H]3/C(=C\CC=C(C)C)/C)C)C)[C@@H]([C@H]([C@@H]1O)O)O	M831
人参	RENSHEN	OC[C@H]1O[C@@H](O[C@H]2CC[C@]3([C@H](C2(C)C)CC[C@@]2([C@@H]3CC3O[C@@H](C=C(C)C)C[C@]([C@@H]4[C@@H]3[C@@]2(C)CC4)(C)O[C@@H]2O[C@H](CO)[C@H]([C@@H]([C@@H]2O)O)O)C)C)[C@@H]([C@H]([C@@H]1O)O)O	M832
人参	RENSHEN	OC[C@H]1O[C@@H](O[C@H]2CC[C@]3([C@H](C2(C)C)CC[C@@]2(C3CC(O)[C@H]3[C@@]2(C)CC[C@@H]3[C@@](O[C@H]2O[C@H](CO[C@@H]3O[C@H](CO[C@@H]4OC[C@H]([C@@H]([C@H]4O)O)O)[C@H]([C@@H]([C@H]3O)O)O)[C@H]([C@@H]([C@H]2O)O)O)(CCC=C(C)C)C)C)C)[C@@H]([C@H]([C@@H]1O)O)O[C@@H]1O[C@H](CO)[C@H]([C@@H]([C@H]1O)O)O	M833
人参	RENSHEN	OC[C@H]1O[C@@H](O[C@H]2CC[C@]3(C(C2(C)C)CC[C@@]2(C3C[C@@H](O)C3[C@@]2(C)CC[C@@H]3[C@@](O[C@@H]2O[C@H](CO[C@@H]3O[C@H](CO)[C@H]([C@@H]([C@@H]3O)O)O)[C@H]([C@@H]([C@H]2O)O)O)(CCC=C(C)C)C)C)C)[C@@H]([C@H]([C@@H]1O)O)O[C@@H]1O[C@H](COC(=O)C)[C@H]([C@@H]([C@@H]1O)O)O	M834
人参	RENSHEN	OC[C@H]1O[C@@H](OC(=O)[C@]23CC[C@@]4(C(=CCC5[C@@]4(C)CCC4[C@]5(C)CC[C@@H](C4(C)C)O[C@@H]4O[C@H](C(=O)O)[C@H]([C@@H]([C@H]4O)O)O[C@@H]4OC[C@@H]([C@@H]([C@H]4O)O)O)C3CC(CC2)(C)C)C)[C@H]([C@H]([C@@H]1O)O)O	M835
人参	RENSHEN	OC[C@H]1O[C@@H](OC[C@H]2O[C@@H](O[C@]([C@H]3CC[C@@]4([C@@H]3C(O)C[C@H]3[C@@]4(C)CC[C@@H]4[C@]3(C)CC[C@@H](C4(C)C)O[C@@H]3O[C@H](CO)[C@H]([C@@H]([C@H]3O[C@@H]3O[C@H](CO)[C@H]([C@@H]([C@H]3O)O)O)O)O)C)(CCC=C(C)C)C)[C@@H]([C@H]([C@@H]2O)O)O)[C@@H]([C@H]([C@@H]1O)O[C@@H]1OC[C@H]([C@@H]([C@H]1O)O)O)O	M836
人参	RENSHEN	OC[C@H]1O[C@@H](OC[C@H]2O[C@@H](OC(=O)[C@@]34CC[C@H]([C@@H]4[C@@H]4[C@](CC3)(C)[C@]3(C)CC[C@@H]5[C@]([C@H]3CC4)(C)CC[C@@H](C5(C)C)O[C@@H]3O[C@H](CO)[C@H]([C@@H]([C@H]3O)O)O)C(=C)C)[C@@H]([C@H]([C@@H]2O)O)O)[C@@H]([C@H]([C@@H]1O)O)O	M837
人参	RENSHEN	OC[C@H]1O[C@@H](OC[C@H]2O[C@@H](OC(=O)[C@@]34CC[C@H](C4C4[C@](CC3)(C)[C@]3(C)CCC5[C@](C3CC4)(C)CC[C@@H]([C@@]5(C)CO)O[C@@H]3O[C@H](CO)[C@H]([C@@H]([C@H]3O)O)O)C(=C)C)[C@@H]([C@H]([C@@H]2O)O)O)[C@H]([C@H]([C@@H]1O[C@@H]1O[C@@H](C)[C@@H]([C@H]([C@H]1O)O)O)O)O	M838
人参	RENSHEN	OC[C@H]1O[C@@H](OC[C@H]2O[C@@H](OC(=O)[C@@]34CC[C@H](C4C4[C@](CC3)(C)[C@]3(C)CCC5[C@](C3CC4)(C)CC[C@H](C5(C)C)O)C(=C)C)[C@@H]([C@H]([C@@H]2O)O)O)[C@@H]([C@H]([C@@H]1O[C@@H]1O[C@@H](C)[C@@H]([C@H]([C@H]1O)O)O)O)O	M839
人参	RENSHEN	OC[C@H]1O[C@@H](OC[C@H]2O[C@@H](OC(=O)[C@]34CC[C@@]5(C(=CC[C@H]6[C@@]5(C)CC[C@@H]5[C@]6(C)CC[C@@H]([C@@]5(C)CO)O)[C@@H]4CC(CC3)(C)C)C)[C@@H]([C@H]([C@@H]2O)O)O)[C@@H]([C@H]([C@@H]1O[C@@H]1O[C@@H](C)[C@@H]([C@H]([C@H]1O)O)O)O)O	M840
人参	RENSHEN	OC[C@H]1O[C@@H](OC[C@H]2O[C@@H](OC(=O)[C@]34CC[C@@]5(C(=CC[C@H]6[C@@]5(C)CC[C@@H]5[C@]6(C)CC[C@H](C5(C)C)O)[C@@H]4CC(CC3)(C)C)C)[C@@H]([C@H]([C@@H]2O)O)O)[C@@H]([C@H]([C@@H]1O[C@@H]1O[C@@H](C)[C@@H]([C@H]([C@H]1O)O)O)O)O	M841
人参	RENSHEN	OC[C@H]1O[C@@H](OC[C@H]2O[C@@H](OC(=O)[C@]34CC[C@@]5(C(=CCC6[C@@]5(C)CCC5[C@]6(C)CC[C@@H]([C@@]5(C)CO)O[C@@H]5O[C@H](CO)[C@H]([C@@H]([C@H]5O)O)O)C4CC(CC3)(C)C)C)[C@@H]([C@H]([C@@H]2O)O)O)[C@H]([C@H]([C@@H]1O[C@@H]1O[C@@H](C)[C@@H]([C@H]([C@H]1O)O)O)O)O	M842
人参	RENSHEN	OC[C@H]1O[C@@H](OC[C@H]2O[C@@H](OC(=O)[C@]34CC[C@@]5(C(=CCC6[C@@]5(C)CCC5[C@]6(C)CC[C@H]([C@@]5(C)C(=O)O)O)C4CC(CC3)(C)C)C)[C@@H]([C@H]([C@@H]2O)O)O)[C@@H]([C@H]([C@@H]1O[C@@H]1O[C@@H](C)[C@@H]([C@H]([C@H]1O)O)O)O)O	M843
人参	RENSHEN	OC[C@H]1O[C@@H](OC[C@H]2O[C@@H](OC(=O)C34CC[C@@]5(C(=CC=C6C5(C)CCC5C6(C)CC[C@@H](C5(C)C)O[C@@H]5O[C@H](CO)[C@H]([C@@H]([C@H]5O)O)O)C4CC(CC3)(C)C)C)[C@@H]([C@H]([C@@H]2O)O)O)[C@H]([C@H]([C@@H]1O[C@@H]1O[C@@H](C)[C@@H]([C@H]([C@H]1O)O)O)O)O	M844
人参	RENSHEN	OC[C@H]1O[C@@H](Oc2c(C)occc2=O)[C@H]([C@H]([C@@H]1O)O)O	M845
人参	RENSHEN	OC[C@H]1O[C@@H](Oc2c(oc3c(c2=O)c(O)cc(c3)O)c2ccc(cc2)O)[C@@H]([C@H]([C@H]1O)O)O	M846
人参	RENSHEN	C=CCCCCCC(C(CC#CC#CC(C=C)O)O)Cl	M85
人参	RENSHEN	OC[C@H]1O[C@H](O)[C@@H]([C@H]([C@@H]1O[C@H]1O[C@H](CO)[C@H]([C@@H]([C@H]1O)O)O)O)O	M858
人参	RENSHEN	OC[C@H]1O[C@H](O)[C@H]([C@H]([C@@H]1O)O)O	M859
人参	RENSHEN	C=CCCCCCC(C(CC#CC#CC(C=C)O)O)O	M86
人参	RENSHEN	OC[C@H]1O[C@H](O[C@]([C@H]2CC[C@@]3(C2[C@H](O)CC2[C@@]3(C)C[C@@H](C3[C@]2(C)CC[C@@H](C3(C)C)O)O)C)(CCC=C(C)C)C)[C@@H]([C@H]([C@@H]1O)O)O	M860
人参	RENSHEN	C=CCCCCCC/C=C/CCCCCCCC=O	M87
人参	RENSHEN	C=CCCCCCC1OC1CC#CC#CC(C=C)O	M88
人参	RENSHEN	OC1=C(C)CCC1=O	M884
人参	RENSHEN	OC1C(C)OC(C(C1O)O)O	M885
人参	RENSHEN	OC1C(COP(=O)(OP(=O)(OP(=O)(O)O)O)O)OC(C1O)n1cnc2c1ncnc2N	M886
人参	RENSHEN	OC1C(COP(=O)(OP(=O)(P(=O)(O)O)O)O)OC(C1O)n1cnc2c1ncnc2N	M887
人参	RENSHEN	OC1C(O)C(O)C(C(C1O)O)O	M888
人参	RENSHEN	OC1C(O)C(O)C2C(C1O)NC(=O)c1c2cc2OCOc2c1O	M889
人参	RENSHEN	C=CCCCCCC1OC1CC#CC#CC(OC(=O)C)CC	M89
人参	RENSHEN	Oc1cc(C)c2c(c1)oc(cc2=O)C	M893
人参	RENSHEN	OC1CC2(C)C(C3(C1C(C)(C)C(O)CC3)C)CC(C1C2(C)CCC1C1(C)CCCC(O1)(C)C)O	M895
人参	RENSHEN	OC1CC2[C@@]3(C)CC[C@@H](C([C@@H]3CC[C@]2([C@]2([C@H]1[C@H](CC2)[C@@]1(C)CCCC(O1)(C)C)C)C)(C)C)O	M896
人参	RENSHEN	OC1CC2C3(C)CCC(C(C3CCC2(C2(C1C(CC2)/C(=C/CCC(O)(C)C)/C)C)C)(C)C)O	M898
人参	RENSHEN	OC1CC2C3(C)CCC(C(C3CCC2(C2(C1C(CC2)C(CCCC(O)(C)C)(O)C)C)C)(C)C)O	M899
人参	RENSHEN	OC1CC2C3(C)CCC(C(C3CCC2(C2(C1C(CC2)C1(C)CCCC(O1)(C)C)C)C)(C)C)O	M900
人参	RENSHEN	OC1CC2CC3(C1=C)C2(C)CCCC3(C)C	M901
人参	RENSHEN	Oc1ccc(c(c1)C)O	M904
人参	RENSHEN	Oc1ccc(c(c1)Nc1cc(O)ccc1C(=O)O)C(=O)O	M905
人参	RENSHEN	C=CCCCCCCCCCCCCOC(=O)C	M91
人参	RENSHEN	Oc1ccc(cc1)c1oc2cc(O)cc(c2c(=O)c1[O-])O	M910
人参	RENSHEN	OC1CCC2(C(=CCC3(C2CC(OC(=O)c2cccnc2)C2(C3(O)CCC2C(=O)C)C)O)C1)C	M914
人参	RENSHEN	OC1CCC2(C(=CCC3C2CCC2(C3CCC2C(CCC(C(C)C)C)C)C)C1)C	M915
人参	RENSHEN	OC1CCC2(C(C1(C)C)CCC1(C2CC=C2C1(C)CCC1(C2CC(C)(C)CC1)C(=O)O)C)C	M916
人参	RENSHEN	C1CCC#CCCOCCC#CCC1	M92
人参	RENSHEN	OC1CCC2(C3(C1=C)CCC2C(C3)(C)C)C	M920
人参	RENSHEN	OC1CCC2(CC1(C)CCC1C2CC1(C)C)O	M921
人参	RENSHEN	Oc1ccc2c(c1)OCC1C2Oc2c1cc1c(c2)OCO1	M924
人参	RENSHEN	Oc1ccccc1C/N=C\c1ccccc1O	M926
人参	RENSHEN	OC1COC(=C(C1=O)O)C	M927
人参	RENSHEN	OC1COC(C(C1O)O)O	M928
人参	RENSHEN	OC1O[C@H](C(=O)O)[C@H]([C@@H]([C@H]1O)O)O	M929
人参	RENSHEN	OC1OC(C(=O)O)C(C(C1O)O)O	M930
人参	RENSHEN	OC1OCC(C1O)(O)COC(=O)c1cc(O)c(c(c1)O)O	M931
人参	RENSHEN	OCC(C(C(=O)NCCC(=O)O)O)(C)C	M935
人参	RENSHEN	OCC(C(C(C(C(=O)O)O)O)O)O	M936
人参	RENSHEN	OCC(C(C(C(C=O)O)O)O)O	M937
人参	RENSHEN	OCC(C(C(Cn1c2cc(C)c(cc2nc2c1nc(=O)[nH]c2=O)C)O)O)O	M939
人参	RENSHEN	OCC12C(O)CCC(C32CC(C(C1OC(=O)C)OC(=O)c1ccccc1)C(O3)(C)C)C	M948
人参	RENSHEN	C1CCCCCCCCCCCCCCC1	M95
人参	RENSHEN	OCc1cc(O)c2c3c1c1c(C)cc(c4c1c1c3c3c(C2=O)c(O)cc(c3c2c1c(C4=O)c(O)cc2O)O)O	M951
人参	RENSHEN	OCc1ccco1	M956
人参	RENSHEN	OCC1O/C(=C\O)/C(C1O)O	M957
人参	RENSHEN	c1cccnc1	M96
人参	RENSHEN	OCC1OC(C(C1O)O)(CO)OC1OC(COC2OC(CO)C(C(C2O)O)O)C(C(C1O)O)O	M967
人参	RENSHEN	OCC1OC(C(C1O)O)(O)CO	M968
人参	RENSHEN	CC#CC#C/C=C/1\C=CC2(O1)OC=CC2O	M97
人参	RENSHEN	OCC1OC(C(C1O)O)n1cnc2c1[nH]c(N)nc2=O	M970
人参	RENSHEN	OCC1OC(C(C1O)O)n1cnc2c1ncnc2N	M971
人参	RENSHEN	OCC1OC(C(C1O)O)OC1C(OC(C(C1O)O)OC1CCC2(C(C1(C)C)CCC1(C2CC=C2C1(C)CCC1(C2CC(C)(C)CC1)C(=O)OC1OC(CO)C(C(C1O)O)O)C)C)C(=O)O	M972
人参	RENSHEN	OCC1OC(C(C1O)O)Oc1c(oc2c(c1=O)c(O)cc(c2)O)c1ccc(cc1)O	M974
人参	RENSHEN	OCC1OC(C(C1O)O)OCC1OC(OC(C2CCC3(C2C(O)CC2C3(C)CCC3C2(C)CCC(C3(C)C)OC2OC(CO)C(C(C2O)O)O)C)(CCC=C(C)C)C)C(C(C1O)O)O	M975
人参	RENSHEN	OCC1OC(C(C1O)O)OCC1OC(OC(C2CCC3(C2C(O)CC2C3(C)CCC3C2(C)CCC(C3(C)C)OC2OC(COC(=O)C)C(C(C2OC2OC(CO)C(C(C2O)O)O)O)O)C)(CCC=C(C)C)C)C(C(C1O)O)O	M976
人参	RENSHEN	CC(=C)[C@@H]1CC[C@@]2([C@@H](C1)[C@@](C)(O)CCC2)C	M99
人参	RENSHEN	OCC1OC(C(C1O)OC1OCC(C(C1O)O)O)OCC1OC(OC(C2CCC3(C2C(O)CC2C3(C)CCC3C2(C)CCC(C3(C)C)OC2OC(CO)C(C(C2OC2OC(CO)C(C(C2O)O)O)O)O)C)(CCC=C(C)C)C)C(C(C1O)O)O	M990
人参	RENSHEN	OCC1OC(C(C1OP(=O)(OC(CNC(=O)CCC1(C)/C/2=C(\C)/C3=N/C(=C\C4=N/C(=C(\C5=NC(C(=N2)C1CC(=O)N)(C)C(C)(CC(=O)N)C5CCC(=O)N)/C)/C(C4CCC(=O)N)(C)CC(=O)N)/C(C3CCC(=O)N)(C)C)C)O)O)n1cnc2c1cc(C)c(c2)C	M991
人参	RENSHEN	OCC1OC(C(C1OP(=O)(OC(CNC(=O)CCC1(C)/C/2=C(\C)/C3=N/C(=C\C4=N/C(=C(\C5=NC(C(C1CC(=O)N)[N-]2)(C)C(C)(CC(=O)N)C5CCC(=O)N)/C)/C(C4CCC(=O)N)(C)CC(=O)N)/C(C3CCC(=O)N)(C)C)C)O)O)n1cnc2c1cc(C)c(c2)C	M992
人参	RENSHEN	OCC1OC(Cc2ccc(cc2)C(O)C)C(C(C1O)O)O	M993
人参	RENSHEN	OCC1OC(O)C(C(C1O)O)O	M995
人参	RENSHEN	OCC1OC(O)C(C(C1OC1OC(CO)C(C(C1O)O)O)O)O	M996
人参	RENSHEN	OCC1OC(OC(=O)C23CCC4(C(=CCC5C4(C)CCC4C5(C)CCC(C4(C)C)OC4OC(C(=O)O)C(C(C4O)O)O)C3CC(CC2)(C)C)C)C(C(C1O)O)O	M997
人参	RENSHEN	OCC1OC(OC(=O)C23CCC4(C(=CCC5C4(C)CCC4C5(C)CCC(C4(C)C=O)OC4OC(C(=O)O)C(C(C4O)O)O)C3CC(CC2)(C)C)C)C(C(C1O)O)O	M998
人参	RENSHEN	OCC1OC(OC(C2(C)CCC3(C2C(O)CC2C3CC(C3C2(C)CCC(C3(C)C)O)O)C)(CCC=C(C)C)C)C(C(C1O)O)O	M999
人参+石菖蒲	RENSHEN,SHICHANGPU	OCC1OC(Oc2c(oc3c(c2=O)c(O)cc(c3)O)c2ccc(cc2)O)C(C(C1O)O)O	M1031
人参+石菖蒲	RENSHEN,SHICHANGPU	CC(=CCCC(C1CCC(=CC1)C)(O)C)C	M125
人参+石菖蒲	RENSHEN,SHICHANGPU	CC(C1CC=C(c2c1cc(C)cc2)C)C	M169
人参+石菖蒲	RENSHEN,SHICHANGPU	CC(C1CCC(C23C1C2C(=C)CC3)C)C	M172
人参+石菖蒲	RENSHEN,SHICHANGPU	CC(C1CCC2(C3C1C2C(=CC3)C)C)C	M177
人参+石菖蒲	RENSHEN,SHICHANGPU	CC1=CC2C(=C(C)CCC2C(C)C)CC1	M216
人参+石菖蒲	RENSHEN,SHICHANGPU	CC1=CC2C(CC1)C(=C)CCC2C(C)C	M219
人参+石菖蒲	RENSHEN,SHICHANGPU	CC1=CC2C(CC1)C(=CCC2C(C)C)C	M220
人参+石菖蒲	RENSHEN,SHICHANGPU	CC1=CC2C(CC1)C(C)(O)CCC2C(C)C	M222
人参+石菖蒲	RENSHEN,SHICHANGPU	CC1=CCC(=C)C2C(CC1)C(C2)(C)C	M223
人参+石菖蒲	RENSHEN,SHICHANGPU	CC1=CCC(CC1)C(=C)C	M228
人参+石菖蒲	RENSHEN,SHICHANGPU	CC1=CCC2CC1C2(C)C	M238
人参+石菖蒲	RENSHEN,SHICHANGPU	CC1=CCCC(=C)C=CC(CC1)C(C)C	M239
人参+石菖蒲	RENSHEN,SHICHANGPU	CC1=CCCC(=C)C2C(CC1)C(C2)(C)C	M240
人参+石菖蒲	RENSHEN,SHICHANGPU	CC1=CCCC2(C31CC(C3CC2)(C)C)C	M246
人参+石菖蒲	RENSHEN,SHICHANGPU	CC1CCC2=C(C)CCC3C(C12)C3(C)C	M279
人参+石菖蒲	RENSHEN,SHICHANGPU	CC1CCC2=C1CC1CCC2(C1(C)C)C	M280
人参+石菖蒲	RENSHEN,SHICHANGPU	CC1CCC2C(C3=C(CCC13)C)C2(C)C	M283
人参+石菖蒲	RENSHEN,SHICHANGPU	CC1CCC2C1=CC(CCC2C)C(=C)C	M286
人参+石菖蒲	RENSHEN,SHICHANGPU	CC1CCC2C1C1C(C1(C)C)CCC2(C)O	M288
人参+石菖蒲	RENSHEN,SHICHANGPU	CC1CCC2C1C1C(C1(C)C)CCC2=C	M289
人参+石菖蒲	RENSHEN,SHICHANGPU	CC1CCC2C31CCC(C(C3)C2(C)C)(C)O	M292
人参+石菖蒲	RENSHEN,SHICHANGPU	CCCCCC/C=C/CCCCCCCC=O	M363
人参+石菖蒲	RENSHEN,SHICHANGPU	C=C1C2CCC(C1(C)C)C2	M40
人参+石菖蒲	RENSHEN,SHICHANGPU	CCCCCCCCCCCCCC(=O)O	M436
人参+石菖蒲	RENSHEN,SHICHANGPU	CCCCOC(=O)c1ccccc1C(=O)OCCCC	M492
人参+石菖蒲	RENSHEN,SHICHANGPU	C=C1CCC2C(C3C1CCC3(C)O)C2(C)C	M51
人参+石菖蒲	RENSHEN,SHICHANGPU	C=C1CCC2CC1C2(C)C	M52
人参+石菖蒲	RENSHEN,SHICHANGPU	C=C1CCCC(=CCC(C=CC1)(C)C)C	M54
人参+石菖蒲	RENSHEN,SHICHANGPU	C=C1CCCC2(C1CC(CC2)C(=C)C)C	M57
人参+石菖蒲	RENSHEN,SHICHANGPU	COc1ccc(c(c1)O)C(=O)C	M609
人参+石菖蒲	RENSHEN,SHICHANGPU	C=CC(=C)CC/C=C(/CCC=C(C)C)\C	M62
人参+石菖蒲	RENSHEN,SHICHANGPU	COc1ccccc1O	M629
人参+石菖蒲	RENSHEN,SHICHANGPU	C=CC(=C)CCC=C(C)C	M64
人参+石菖蒲	RENSHEN,SHICHANGPU	C=CC(CC/C=C(/CCC=C(C)C)\C)(O)C	M68
人参+石菖蒲	RENSHEN,SHICHANGPU	C=CC1(C)CCC(CC1C(=C)C)C(=C)C	M74
人参+石菖蒲	RENSHEN,SHICHANGPU	C=CCc1cc(OC)c(c(c1)OC)OC	M80
人参+石菖蒲	RENSHEN,SHICHANGPU	OC1CC2C(C1(C)CC2)(C)C	M897
人参+石菖蒲	RENSHEN,SHICHANGPU	Oc1ccc(cc1)c1oc2cc(O)cc(c2c(=O)c1O)O	M911
人参+石菖蒲+远志	RENSHEN,SHICHANGPU,YUANZHI	CC1CCC=C2C1(C)C1C(C1(C)C)CC2	M273
人参+石菖蒲+远志	RENSHEN,SHICHANGPU,YUANZHI	CCCCC/C=C/C/C=C/CCCCCCCC(=O)O	M337
人参+远志	RENSHEN,YUANZHI	CCCCC/C=C/C/C=C/CCCCCCCC(=O)OC	M338
人参+远志	RENSHEN,YUANZHI	CCCCC/C=C/C/C=C/CCCCCCCC(=O)OCC	M340
人参+远志	RENSHEN,YUANZHI	CCCCCCCC/C=C/CCCCCCCC(=O)O	M392
人参+远志	RENSHEN,YUANZHI	CCCCCCCCCCCCCCCCCC(=O)O	M464
人参+远志	RENSHEN,YUANZHI	O=c1oc2ccccc2c2c1c(=O)c1ccccc1o2	M674
人参+远志	RENSHEN,YUANZHI	C=CC1(C)CCC(=C(C)C)CC1C(=C)C	M70
人参+远志	RENSHEN,YUANZHI	C/C(=C\CC/C=C(/CC/C=C(/CCC=C(C)C)\C)\C)/CC/C=C(\CCC=C(C)C)/C	M8
人参+远志	RENSHEN,YUANZHI	OCC1OC(C(C1O)O)(CO)OC1OC(CO)C(C(C1O)O)O	M965
石菖蒲	SHICHANGPU	C/C/1=C\CC/C(=C\CCC(/C=C\C(CC1)C(C)C)(C)O)/C	M10
石菖蒲	SHICHANGPU	CC(=C)C1CC=C(C(C1)O)C	M102
石菖蒲	SHICHANGPU	OCC1OC(Oc2cc(O)c3c(c2)oc(cc3=O)c2ccc(cc2)O)C(C(C1O)O)OC1OC(C)C(C(C1O)O)O	M1035
石菖蒲	SHICHANGPU	OCC1OC(OC2CC=C(CO)CCC3C(C=C2C)OC(=O)C3(C)O)C(C(C1O)O)O	M1036
石菖蒲	SHICHANGPU	CC(=C)C1CCC2(C1C1CCC3C(C1(C)CC2)(C)CCC1C3(C)CCC(C1(C)C)O)C	M106
石菖蒲	SHICHANGPU	CC(=C)C1CCC2=CCCC(C2(C1)C)C	M107
石菖蒲	SHICHANGPU	OCCc1ccc(c(c1)O)O	M1108
石菖蒲	SHICHANGPU	OCCc1ccc(cc1)O	M1109
石菖蒲	SHICHANGPU	OCCCc1cc(OC)c(c(c1)OC)OC	M1112
石菖蒲	SHICHANGPU	OCCCc1cc2c(c(c1)OC)OC(C2CO)c1ccc(c(c1)OC)O	M1113
石菖蒲	SHICHANGPU	OCCCc1ccc(c(c1)OC)OC(Cc1ccc(c(c1)OC)OC)CO	M1114
石菖蒲	SHICHANGPU	OCCCc1ccc(c(c1)OC)OC(CO)CO	M1115
石菖蒲	SHICHANGPU	OOC1C(=C)CCC2C1C(C=CC2C)C(C)C	M1117
石菖蒲	SHICHANGPU	C/C=C(/C(=O)OC/C=C/c1ccccc1)\C	M12
石菖蒲	SHICHANGPU	CC(=CCc1c(O)cc(c2c1oc(c1ccc(cc1)O)c(c2=O)O)O)C	M120
石菖蒲	SHICHANGPU	CC(=CCCC(C1CCC2(C1(C)CCC13C2CCC2C3(C1)CCC(=O)C2(C)C)C)C)C	M129
石菖蒲	SHICHANGPU	CC(=CCCC(C1CCC2(C1(C)CCC13C2CCC2C3(C1)CCC(C2(C)C)O)C)C)C	M130
石菖蒲	SHICHANGPU	CC(=O)/C=C/C1C(=CCCC1(C)C)C	M136
石菖蒲	SHICHANGPU	CC(=O)c1ccc2c(c1)cccc2	M139
石菖蒲	SHICHANGPU	CC(=O)OC1CC(C2(C1C(C)C)CC=C(C(=O)C2)C)C	M145
石菖蒲	SHICHANGPU	CC(=O)OC1CC2C(C1(C)CC2)(C)C	M146
石菖蒲	SHICHANGPU	C/C=C/c1cc(OC)c(c(c1)OC)OC	M15
石菖蒲	SHICHANGPU	C/C=C/c1cc(OC)c(c(c1)OC)OC(C(c1cc(OC)c(c(c1)OC)OC)O)C	M16
石菖蒲	SHICHANGPU	CC(C1C(=O)CC(C21CC=C(C(=O)C2)C)C)C	M167
石菖蒲	SHICHANGPU	CC(C1CCC(=C)C=C1)C	M170
石菖蒲	SHICHANGPU	CC(C1CCC(=C)C=C1)CC(=O)C=C(C)C	M171
石菖蒲	SHICHANGPU	CC(C1CCC(C23C1C2C(=CC3)C)C)C	M173
石菖蒲	SHICHANGPU	CC(C1CCC(c2c1cc(C)cc2)C)C	M175
石菖蒲	SHICHANGPU	C/C=C/c1ccc(c(c1)OC)OC	M18
石菖蒲	SHICHANGPU	CC(COC(=O)c1ccccc1C(=O)OCC(C)C)C	M184
石菖蒲	SHICHANGPU	C/C=C/c1ccc(c(c1)OC)OC(C(c1cc(OC)c(c(c1)OC)OC)O)C	M19
石菖蒲	SHICHANGPU	CC1(C)C2CCC3(C1=CCCC3(C)C)C2	M193
石菖蒲	SHICHANGPU	C/C=C/c1ccc(c(c1)OC)OC(C(c1ccc(c(c1)OC)OC)OC(=O)C)C	M20
石菖蒲	SHICHANGPU	CC1(C)CCCC2(C3C1C1C(C21C)C3)C	M200
石菖蒲	SHICHANGPU	CC1=CC2C(=CC1)C(C)CCC2C(C)C	M217
石菖蒲	SHICHANGPU	CC1=CC2C(CC1)C(C)(O)CCC2(C)C	M221
石菖蒲	SHICHANGPU	CC1=CCC(=CC1)C(C)C	M224
石菖蒲	SHICHANGPU	CC1=CCC(CC1)(O)C(C)C	M227
石菖蒲	SHICHANGPU	CC1=CCC(CC1)C(O)(C)C	M229
石菖蒲	SHICHANGPU	C/C=C\c1cc(OC)c(cc1OC)OC	M23
石菖蒲	SHICHANGPU	CC1=CCC2(C(CC1)(O)C(CC2)C(C)C)C	M232
石菖蒲	SHICHANGPU	CC1=CCC2(CC1=O)C(C)CC(=O)C2(O)C(C)C	M234
石菖蒲	SHICHANGPU	CC1=CCC23CC1C(C)(C)C2CCC3C	M235
石菖蒲	SHICHANGPU	CC1=CCC2C(C1)C(CC=C2C)C(C)C	M236
石菖蒲	SHICHANGPU	CC1=CCC2C3C1C2(C)CCCC3(C)C	M237
石菖蒲	SHICHANGPU	C/C=C\c1ccc(c(c1)OC)OC	M24
石菖蒲	SHICHANGPU	CC12CCC(CC1)C(O2)(C)C	M249
石菖蒲	SHICHANGPU	CC12CCC(CO1)CC2(C)C	M250
石菖蒲	SHICHANGPU	CC1C(OC(C1C)c1ccc2c(c1)OCO2)c1ccc2c(c1)OCO2	M254
石菖蒲	SHICHANGPU	CC1CC(=O)C(=C(C)C)CC2=C1CCC2C	M255
石菖蒲	SHICHANGPU	Cc1cc(O)c2c(c1)C(=O)c1c(C2=O)c(O)cc(c1)O	M257
石菖蒲	SHICHANGPU	Cc1cc(O)c2c(c1)C(=O)c1c(C2=O)c(O)ccc1	M258
石菖蒲	SHICHANGPU	Cc1cc2C(C)CCCc2c(c1)C	M260
石菖蒲	SHICHANGPU	CC1CCC(=O)C(=C(C)C)C2=C(CCC12)C	M263
石菖蒲	SHICHANGPU	Cc1ccc(c(c1)O)C(C)C	M265
石菖蒲	SHICHANGPU	Cc1ccc(cc1)C(C)C	M268
石菖蒲	SHICHANGPU	Cc1ccc(cc1)C1(C)CCCC1(C)C	M269
石菖蒲	SHICHANGPU	CC1CCC(CC2=C1CCC2C)C(O)(C)C	M270
石菖蒲	SHICHANGPU	CC1CCC2(C(C1)C(=O)C(=CC2)C(C)C)C	M274
石菖蒲	SHICHANGPU	CC1CCC2(C1C2)C(C)C	M276
石菖蒲	SHICHANGPU	CC1CCC2=C(C)C(=O)CC3C(C12)C3(C)C	M278
石菖蒲	SHICHANGPU	CC1CCC2C(C3=C1CCC3C)C2(C)C	M284
石菖蒲	SHICHANGPU	CC1CCC2C(C3C1CCC3=C)C2(C)C	M285
石菖蒲	SHICHANGPU	Cc1cccc(c1)C	M294
石菖蒲	SHICHANGPU	CC1CCCC2=CCC3C(C12C)C3(C)C	M296
石菖蒲	SHICHANGPU	BrCc1ccccc1	M3
石菖蒲	SHICHANGPU	CCC(=O)c1ccc(c(c1)OC)OC	M302
石菖蒲	SHICHANGPU	CCC(=O)OC1(CCC(=CC1)C)C(C)C	M303
石菖蒲	SHICHANGPU	CCC(CCCC(=C)C)(O)C	M314
石菖蒲	SHICHANGPU	CCC/C=C/CCCO	M320
石菖蒲	SHICHANGPU	CCc1cccc(c1)C	M324
石菖蒲	SHICHANGPU	CCCC(=O)c1c(O)cc(c(c1O)C)OC	M326
石菖蒲	SHICHANGPU	C=C/C(=C/CC=C(C)C)/C	M33
石菖蒲	SHICHANGPU	CCCCCC(=O)CC	M353
石菖蒲	SHICHANGPU	CCCCCCCC(=O)CC	M387
石菖蒲	SHICHANGPU	CCCCCCCC(=O)OC(C[N+](C)(C)C)CC(=O)[O-]	M389
石菖蒲	SHICHANGPU	CCCCCCCCC(=O)O	M409
石菖蒲	SHICHANGPU	C=C1C2CCC3C1(C)CCCC(C23)(C)C	M41
石菖蒲	SHICHANGPU	C=C1CCC2(C1C2)C(C)C	M45
石菖蒲	SHICHANGPU	C=C1CCC2C(C1)(O)C(=CCC2(C)O)C(C)C	M47
石菖蒲	SHICHANGPU	C=C1CCC2C(C1)(O)C(=CCC2C)C(C)C	M48
石菖蒲	SHICHANGPU	C=C1CCC2C(C1)(O)C(CCC2(C)O)C(C)C	M49
石菖蒲	SHICHANGPU	CCN(Cc1ccccc1)CC	M493
石菖蒲	SHICHANGPU	CCOC(=O)c1ccccc1C(=O)OCC	M494
石菖蒲	SHICHANGPU	CCOc1cc(O)c(cc1OC)CC=C	M498
石菖蒲	SHICHANGPU	ClCc1ccccc1	M501
石菖蒲	SHICHANGPU	COC(=O)/C=C/C1=C(C)C(O)CCC1(C)C	M507
石菖蒲	SHICHANGPU	COC(c1cccc(c1)O)CCC(C1OC2(C=CC1C)C(C(=O)OC1COC(=O)C1)C(=O)C(CC2(C)C)C)C	M525
石菖蒲	SHICHANGPU	COC1=CC(=O)C(=CC1=O)OC	M526
石菖蒲	SHICHANGPU	C=C1CCC2OC2(CCC2C1CC2(C)C)C	M53
石菖蒲	SHICHANGPU	COc1c(oc2c(c1=O)c(O)cc(c2)O)c1ccc(cc1)O	M534
石菖蒲	SHICHANGPU	COc1c2ccc(=O)oc2c(c2c1cco2)OC	M536
石菖蒲	SHICHANGPU	COc1c2ccc(=O)oc2cc2c1cco2	M537
石菖蒲	SHICHANGPU	COc1cc(/C=C/C(=O)NCC(c2ccc(cc2)O)O)ccc1O	M540
石菖蒲	SHICHANGPU	COc1cc(/C=C/C(=O)NCCc2ccc(cc2)O)cc2c1OC(C2C(=O)NCCc1ccc(cc1)O)c1ccc(c(c1)OC)O	M541
石菖蒲	SHICHANGPU	COc1cc(/C=C/C(=O)NCCc2ccc(cc2)O)ccc1O	M542
石菖蒲	SHICHANGPU	COc1cc(C(=O)CC)c(cc1OC)OC	M555
石菖蒲	SHICHANGPU	COc1cc(C(=O)O)c(cc1OC)OC	M556
石菖蒲	SHICHANGPU	COc1cc(c(cc1OC)OC)C(=O)C(=O)C	M557
石菖蒲	SHICHANGPU	COc1cc(C=O)c(cc1OC)OC	M561
石菖蒲	SHICHANGPU	COc1cc(ccc1OC)C1OC(C(C1C)C)c1ccc(c(c1)OC)OC	M568
石菖蒲	SHICHANGPU	COc1cc(ccc1OC)C1OCC2C1COC2c1ccc(c(c1)OC)OC	M569
石菖蒲	SHICHANGPU	COc1cc(O)c2c(c1)C(=O)c1c(C2=O)c(O)cc(c1)C	M575
石菖蒲	SHICHANGPU	C=C1CCCC2(C1CC(CC2)C(O)(C)C)C	M58
石菖蒲	SHICHANGPU	COc1cc(O)ccc1C(=O)/C=C/c1ccc(cc1)O	M584
石菖蒲	SHICHANGPU	COc1cc(OC)c(cc1C1C(C)C(C1c1cc(OC)c(cc1OC)OC)C)OC	M586
石菖蒲	SHICHANGPU	COc1cc(OC)c(cc1C1OC(C(C1C)c1cc(OC)c(cc1OC)OC)C)OC	M587
石菖蒲	SHICHANGPU	COc1cc(OC)c(cc1C1OC1C)OC	M588
石菖蒲	SHICHANGPU	COc1cc(OC)c(cc1CC(=O)C)OC	M589
石菖蒲	SHICHANGPU	COc1ccc(cc1)/C=C/C(=O)O	M611
石菖蒲	SHICHANGPU	COc1ccc(cc1)/C=C/C=O	M617
石菖蒲	SHICHANGPU	COc1ccc(cc1)C(CC(=O)O)C=C	M619
石菖蒲	SHICHANGPU	COc1ccccc1	M628
石菖蒲	SHICHANGPU	Nc1c2ccccc2nc2c1cccc2	M634
石菖蒲	SHICHANGPU	NCC(=O)O	M637
石菖蒲	SHICHANGPU	NCCCC(=O)O	M638
石菖蒲	SHICHANGPU	O=C(c1ccccc1)OCc1ccccc1	M650
石菖蒲	SHICHANGPU	O=C1C=C(C)C2C(C1)(C)CCC(C2)C(=C)C	M654
石菖蒲	SHICHANGPU	O=C1C=C2CCCC(C2(C2C1C2(C)C)C)C	M657
石菖蒲	SHICHANGPU	O=C1CC(C)C2(C(=C1)CCC(C2)C(=C)C)C	M659
石菖蒲	SHICHANGPU	C=CC(C1CCC(=C(C1(C)C)COC(=O)C)C)O	M66
石菖蒲	SHICHANGPU	O=C1CC(C)C2(C(=C1)CCC1C2C1(C)C)C	M660
石菖蒲	SHICHANGPU	O=C1CC2(CC=C1C)C(C)CCC2C(C)C	M661
石菖蒲	SHICHANGPU	O=C1CC23CC(C1C)C(C3CCC2C)(C)C	M662
石菖蒲	SHICHANGPU	O=C1CC2C(C1(C)CC2)(C)C	M663
石菖蒲	SHICHANGPU	O=C1CC2C(C1(CC2)CS(=O)(=O)O)(C)C	M664
石菖蒲	SHICHANGPU	O=C1CC2CC31C(=CCCC3(C)C)C2(C)C	M666
石菖蒲	SHICHANGPU	O=c1ccc2c(o1)cc1c(c2)CC(O1)C(O)(C)C	M669
石菖蒲	SHICHANGPU	O=Cc1ccc(cc1)O	M677
石菖蒲	SHICHANGPU	O=Cc1ccccc1	M679
石菖蒲	SHICHANGPU	O=Cc1ccco1	M680
石菖蒲	SHICHANGPU	O=CCCCCC/C=C/C/C=C/C/C=C/CC	M682
石菖蒲	SHICHANGPU	OC(=O)/C=C/c1ccc(c(c1)O)O	M686
石菖蒲	SHICHANGPU	OC(=O)/C=C/c1ccc(cc1)O	M687
石菖蒲	SHICHANGPU	OC(=O)/C=C/c1ccc(cc1C)C	M688
石菖蒲	SHICHANGPU	C=CC(CCC=C(C)C)(O)C	M69
石菖蒲	SHICHANGPU	OC(=O)CC(C(=O)O)N	M703
石菖蒲	SHICHANGPU	OC(=O)CCC(C(=O)O)N	M714
石菖蒲	SHICHANGPU	C=CC1(C)CCC(C(=O)C1=C(C)C)C(C)C	M72
石菖蒲	SHICHANGPU	C=CC1(C)CCC(C(=O)C1C(=C)C)C(C)C	M73
石菖蒲	SHICHANGPU	OC/C=C/c1cc(OC)c(cc1OC)OC	M741
石菖蒲	SHICHANGPU	OC/C=C/c1ccc(c(c1)OC)O	M742
石菖蒲	SHICHANGPU	C=CC1(C)CCC(CC1C(=C)C)C(O)(C)C	M75
石菖蒲	SHICHANGPU	C=CCC12C=C(OC)C(=O)C(C1C1C(=CC2(OC)C(=O)C1(OC)OC)CC=C)(OC)OC	M79
石菖蒲	SHICHANGPU	C=CCc1cc(OC)c(cc1OC)OC	M81
石菖蒲	SHICHANGPU	C=CCc1ccc(c(c1)OC)O	M82
石菖蒲	SHICHANGPU	C=CCc1ccc2c(c1)OCO2	M84
石菖蒲	SHICHANGPU	OC1C(OC(C(C1O)O)C)Oc1cc(O)c2c(c1O)oc(c(c2=O)O)c1ccc(cc1)O	M890
石菖蒲	SHICHANGPU	OC1C2C3C(C1(C)CC3)(C)CCCC2(C)C	M892
石菖蒲	SHICHANGPU	C/C/1=C\CC/C(=C/CCC(/C=C\C(CC1)C(C)C)(C)O)/C	M9
石菖蒲	SHICHANGPU	OC1CC2CC31C(C)CCC3C(C2=O)(C)C	M902
石菖蒲	SHICHANGPU	Oc1ccc(cc1)c1cc(=O)c2c(o1)cc(cc2O)O	M909
石菖蒲	SHICHANGPU	Oc1ccc(cc1)c1oc2cc(O)cc(c2c(=O)c1OC1OC(COC2OC(C)C(C(C2O)O)O)C(C(C1O)O)O)O	M912
石菖蒲	SHICHANGPU	c1ccc2c(cc1)ccc2	M94
石菖蒲	SHICHANGPU	OCc1ccc(o1)C=O	M953
石菖蒲	SHICHANGPU	OCc1ccccc1	M955
石菖蒲	SHICHANGPU	OCC1OC(C(C(C1O)O)O)c1c(O)c(C2OCC(C(C2O)O)O)c(c2c1oc(cc2=O)c1ccc(cc1)O)O	M959
石菖蒲	SHICHANGPU	CC(/C=C/C1(O)C(=CC(=O)CC1(C)C)C)O	M98
石菖蒲+远志	SHICHANGPU,YUANZHI	C/C=C/c1cc(OC)c(cc1OC)OC	M17
石菖蒲+远志	SHICHANGPU,YUANZHI	Cc1ccc(cc1)C	M267
石菖蒲+远志	SHICHANGPU,YUANZHI	CCc1ccccc1	M325
石菖蒲+远志	SHICHANGPU,YUANZHI	COc1cc(/C=C/C(=O)O)ccc1OC	M545
石菖蒲+远志	SHICHANGPU,YUANZHI	COc1ccc(cc1)CC=C	M620
石菖蒲+远志	SHICHANGPU,YUANZHI	C=CCc1ccc(c(c1)OC)OC	M83
远志	YUANZHI	OCC1OC(OC2(CO)OC(C(C2OC(=O)c2ccccc2)O)CO)C(C(C1OC(=O)c1ccccc1)O)OC1OC(CO)C(C(C1O)O)O	M1001
远志	YUANZHI	OCC1OC(OC2(COC(=O)/C=C/c3ccc(c(c3)OC)O)OC(C(C2OC(=O)c2ccccc2)O)CO)C(C(C1OC(=O)/C=C/c1ccc(c(c1)OC)O)OC1OC(COC(=O)C)C(C(C1O)OC1OC(CO)C(C(C1O)O)O)O)OC1OC(CO)C(C(C1O)O)O	M1002
远志	YUANZHI	OCC1OC(OC2(COC(=O)/C=C/c3ccc(c(c3)OC)O)OC(C(C2OC(=O)c2ccccc2)O)CO)C(C(C1OC(=O)/C=C/c1ccc(c(c1)OC)O)OC1OC(COC(=O)C)C(C(C1O)OC1OC(CO)C(C(C1O)O)O)OC(=O)C)OC1OC(CO)C(C(C1O)O)O	M1003
远志	YUANZHI	OCC1OC(OC2(COC(=O)/C=C/c3ccc(cc3)O)OC(C(C2OC(=O)c2ccccc2)O)CO)C(C(C1OC(=O)/C=C/c1ccc(c(c1)OC)O)OC1OC(COC(=O)C)C(C(C1O)OC1OC(CO)C(C(C1O)O)O)O)OC1OC(CO)C(C(C1O)O)O	M1004
远志	YUANZHI	OCC1OC(OC2(COC(=O)/C=C/c3ccc(cc3)O)OC(C(C2OC(=O)c2ccccc2)O)CO)C(C(C1OC(=O)/C=C/c1ccc(cc1)O)OC1OC(COC(=O)C)C(C(C1O)OC1OC(CO)C(C(C1O)O)O)O)OC1OC(CO)C(C(C1O)O)O	M1005
远志	YUANZHI	OCC1OC(OC2(COC(=O)/C=C/c3ccc(cc3)O)OC(C(C2OC(=O)c2ccccc2)O)CO)C(C(C1OC(=O)C)OC1OC(COC(=O)C)C(C(C1O)OC1OC(CO)C(C(C1O)O)O)O)OC1OC(CO)C(C(C1O)O)O	M1006
远志	YUANZHI	OCC1OC(OC2(COC(=O)/C=C\c3ccc(cc3)O)OC(C(C2OC(=O)c2ccccc2)O)CO)C(C(C1OC(=O)/C=C/c1ccc(cc1)O)OC1OC(COC(=O)C)C(C(C1O)OC1OC(CO)C(C(C1O)O)O)OC(=O)C)OC1OC(CO)C(C(C1O)O)O	M1007
远志	YUANZHI	OCC1OC(Oc2c(O)cc(c(c2O)C(=O)C)O)C(C(C1O)O)O	M1014
远志	YUANZHI	OCC1OC(OC2C(O)CC3(C(C2(C)C(=O)O)CCC2(C3CC=C3C2(CO)CCC2(C3CC(C)(C)CC2)C(=O)O)C)C)C(C(C1O)O)O	M1015
远志	YUANZHI	OCC1OC(OC2C(O)CC3(C(C2(C)C(=O)O)CCC2(C3CC=C3C2(CO)CCC2(C3CC(C)(C)CC2)C(=O)OC2OC(C)C(C(C2OC2OC(C)C(C(C2O)O)OC2OCC(C(C2O)O)O)O)O)C)C)C(C(C1O)O)O	M1016
远志	YUANZHI	OCC1OC(OC2C(O)CC3(C(C2(C)C(=O)O)CCC2(C3CC=C3C2(CO)CCC2(C3CC(C)(C)CC2)C(=O)OC2OC(C)C(C(C2OC2OC(C)C(C(C2O)OC2OCC(C2O)(O)CO)OC2OCC(C(C2O)O)O)O)OC(=O)/C=C/c2cc(OC)c(c(c2)OC)OC)C)C)C(C(C1O)O)O	M1017
远志	YUANZHI	OCC1OC(OC2C(O)CC3(C(C2(C)C(=O)O)CCC2(C3CC=C3C2(CO)CCC2(C3CC(C)(C)CC2)C(=O)OC2OC(C)C(C(C2OC2OC(C)C(C(C2O)OC2OCC(C2O)(O)CO)OC2OCC(C(C2O)OC2OCC(C(C2O)O)O)O)O)OC(=O)/C=C/c2cc(OC)c(c(c2)OC)OC)C)C)C(C(C1O)O)O	M1018
远志	YUANZHI	OCC1OC(OC2C(OC(C(C2O)OC(=O)c2ccccc2)COC(=O)C)OC2(COC(=O)C)OC(C(C2OC(=O)c2ccccc2)O)CO)C(C(C1O)O)O	M1025
远志	YUANZHI	OCC1OC(OC2C(OC(C(C2OC2OC(CO)C(C(C2O)OC2OC(CO)C(C(C2O)O)O)OC(=O)C)OC(=O)/C=C/c2ccc(cc2)O)COC(=O)C)OC2(COC(=O)/C=C\c3ccc(cc3)O)OC(C(C2OC(=O)c2ccccc2)O)CO)C(C(C1O)O)O	M1026
远志	YUANZHI	OCC1OC(OC2C(OC(C(C2OC2OC(COC(=O)C)C(C(C2O)OC2OC(CO)C(C(C2O)O)O)OC(=O)C)OC(=O)/C=C/c2ccc(c(c2)OC)O)COC(=O)C)OC2(COC(=O)/C=C/c3ccc(c(c3)OC)O)OC(C(C2OC(=O)c2ccccc2)O)CO)C(C(C1O)O)O	M1027
远志	YUANZHI	OCC1OC(OC2C(OC(C(C2OC2OC(COC(=O)C)C(C(C2O)OC2OC(CO)C(C(C2O)O)O)OC(=O)C)OC(=O)/C=C/c2ccc(cc2)O)COC(=O)C)OC2(COC(=O)/C=C/c3ccc(cc3)O)OC(C(C2OC(=O)c2ccccc2)O)CO)C(C(C1O)O)O	M1028
远志	YUANZHI	OCC1OC(Oc2cc(O)c(c(c2)OC)C(=O)c2ccccc2)C(C(C1O)O)OC1OC(C)C(C(C1O)O)O	M1034
远志	YUANZHI	OCC1OC(Oc2cc3oc4cc(O)c(cc4c(=O)c3c(c2OC)O)OC)C(C(C1O)O)OC1OC(C)C(C(C1O)O)O	M1057
远志	YUANZHI	OCC1OC(Oc2cc3oc4cc(O)cc(c4c(=O)c3cc2OC)O)C(C(C1O)O)OC1OC(C)C(C(C1O)O)O	M1058
远志	YUANZHI	OCC1OC(Oc2cc3oc4cc(OC)c(c(c4c(=O)c3cc2OC)OC)OC)C(C(C1O)O)O	M1059
远志	YUANZHI	OCC1OC(Oc2cc3oc4cc(OC)cc(c4c(=O)c3cc2OC)O)C(C(C1O)O)OC1OC(C)C(C(C1O)O)O	M1060
远志	YUANZHI	OCC1OC(Oc2ccc(cc2)C(=O)C)C(C(C1O)O)OC1OC(C)C(C(C1O)O)O	M1061
远志	YUANZHI	OCC1OC(OC2COC(C(C2O)O)CO)C(C(C1OC(=O)c1ccccc1)O)O	M1100
远志	YUANZHI	OCC1OC(OC2COC(C(C2O)O)OC2C(C)OC(C(C2O)O)OC2C(OC(C(C2O)OC(=O)/C=C/c2cc(OC)c(c(c2)OC)OC)C)OC(=O)C23CCC4(C(=CCC5C4(C)CCC4C5(C)CC(C(C4(C)C(=O)O)OC4OC(CO)C(C(C4O)O)O)O)C3CC(CC2)(C)C)CO)C(C(C1O)O)O	M1101
远志	YUANZHI	OCC1OC2(O)NC2(C(C1O)O)NC(=O)C	M1106
远志	YUANZHI	OCC1OCC(C(C1O)O)O	M1107
远志	YUANZHI	OOC1CCC2(C)OC2C2C(C(CC1=C)OC(=O)C)C(=C)C(=O)O2	M1118
远志	YUANZHI	CC(C(=O)C1=C(O)C(C)(C)C(=O)C(C1=O)(C)C)C	M165
远志	YUANZHI	CC(CC(=O)C1=C(O)C(C)(C)C(=O)C(C1=O)(C)C)C	M178
远志	YUANZHI	CC[C@@H](C(C)C)/C=C/[C@H]([C@H]1CCC2[C@]1(C)CC[C@H]1[C@H]2CC=C2[C@]1(C)CC[C@@H](C2)O[C@@H]1O[C@H](CO)[C@H]([C@@H]([C@H]1O)O)O)C	M187
远志	YUANZHI	C/C=C/CC(C(C1C(=O)NC(CC)C(=O)N(C)C(C)C(=O)N(C)C(C(CN2CC(C)OCC2C)C)C(=O)NC(C(C)C)C(=O)N(C)C(CCC(C)C)C(=O)NC(C(=O)NC(C(=O)N(C(C(=O)N(C(C(=O)N(C(C(=O)N1C)C(C)C)C)CCC(C)C)C)CC(C)C)C)C)C)O)C	M22
远志	YUANZHI	Cc1cc(O)c2c(c1)c1c3c4cc(C)cc(c4C(=O)c4c3c(c3c1c(C2=O)c(O)cc3O)c(cc4O)O)O	M259
远志	YUANZHI	CC1CC2OC(=O)C3(C2C(C2(C1C=CC2=O)C)OC3(C)O)C	M262
远志	YUANZHI	Cc1nccc2c1[nH]c1c2cccc1	M301
远志	YUANZHI	CCC(C(=O)C1=C(O)C(C)(C)C(=O)C(C1=O)(C)C)C	M304
远志	YUANZHI	CCC(C(C)C)/C=C/C(C1CCC2C1(C)CCC1C2=CCC2C1(C)CCC(C2)O)C	M306
远志	YUANZHI	CCCCC/C=C/CCCCCCCCCCCCCCCCCCCCCCC(=O)c1c(O)cc(cc1O)O	M343
远志	YUANZHI	CCCCC/C=C/CCCCCCCCCCCCCCCCCCCCCCCCC(=O)c1c(O)cc(cc1O)O	M344
远志	YUANZHI	CCCCC/C=C\CCCCCCCCCCCCCCCCCCCCCCC(=O)c1c(O)cc(cc1O)O	M348
远志	YUANZHI	CCCCC/C=C\CCCCCCCCCCCCCCCCCCCCCCCCC(=O)c1c(O)cc(cc1O)O	M349
远志	YUANZHI	CCCCCCCC/C=C/CCCCCCCC(=O)OCC	M393
远志	YUANZHI	C	M4
远志	YUANZHI	CCCCCCCCC/C=C/CCCCCCC(=O)OC	M413
远志	YUANZHI	CCCCCCCCCCC/C=C/CCCCC(=O)O	M425
远志	YUANZHI	CCCCCCCCCCCCCCCC(=O)OCC	M454
远志	YUANZHI	CCCCCCCCCCCCCCCCC/C=C/C(=O)O	M463
远志	YUANZHI	CCOC(=O)c1ncc2c(c1)c1ccccc1[nH]2	M495
远志	YUANZHI	CCOC(=O)c1nccc2c1[nH]c1c2cccc1	M496
远志	YUANZHI	ClCC1CC2C(C3=C1C1CC(C)(C)CCC1(CC3)C(=O)O)(C)CCC1C2(C)CC(O)C(C1(C)C(=O)O)O	M500
远志	YUANZHI	CNCCc1ccc(cc1)O	M506
远志	YUANZHI	COC(=O)/C=C/c1cc(OC)c(c(c1)OC)O	M508
远志	YUANZHI	COC(=O)c1nccc2c1[nH]c1c2cccc1	M514
远志	YUANZHI	COc1c(O)cc2c(c1O)c(=O)c1c(o2)ccc(c1)O	M528
远志	YUANZHI	COc1c(O)cc2c(c1O)c(=O)c1c(o2)cccc1	M529
远志	YUANZHI	COc1c(OC)c(OC)cc2c1c(=O)c1c(o2)ccc(c1)O	M531
远志	YUANZHI	COc1c(OC)cc(c2c1oc1ccc(cc1c2=O)O)O	M532
远志	YUANZHI	COc1c(OC)cc2c(c1O)c(=O)c1c(o2)ccc(c1)O	M533
远志	YUANZHI	COc1c2OCOc2cc2c1c(=O)c1c(o2)cc(cc1)O	M538
远志	YUANZHI	COc1c2OCOc2cc2c1c(=O)c1c(o2)ccc(c1)O	M539
远志	YUANZHI	COc1cc(/C=C/C(=O)O)cc(c1OC)OC	M543
远志	YUANZHI	COc1cc(/C=C/C(=O)OC[C@H]2OC[C@@H]([C@H]([C@@H]2O)O)O)cc(c1OC)OC	M546
远志	YUANZHI	COc1cc(/C=C/C(=O)OCC2OC(OC3(CO)OC(C(C3OC(=O)/C=C/c3cc(OC)c(c(c3)OC)O)O)CO)C(C(C2O)O)O)cc(c1O)OC	M548
远志	YUANZHI	COc1cc(/C=C/C(=O)OCC2OCC(C(C2O)O)O)cc(c1OC)OC	M549
远志	YUANZHI	COc1cc(/C=C/c2cc3OCOc3cc2OC)oc(=O)c1	M550
远志	YUANZHI	COc1cc(/C=C/c2ccc(c(c2)OC)OC)oc(=O)c1	M551
远志	YUANZHI	COc1cc(/C=C/c2ccc3c(c2)OCO3)oc(=O)c1	M552
远志	YUANZHI	COc1cc(/C=C\2/C(=O)[C@H]3C[C@]45[C@@]([C@H]2OCC4)(O3)COC5=O)cc(c1O)OC	M554
远志	YUANZHI	COc1cc(cc(c1O)OC)[C@H]1[C@H]2C(=O)OC[C@@H]2[C@H](c2c1cc1OCOc1c2)O	M563
远志	YUANZHI	COc1cc(cc(c1O)OC)[C@H]1[C@H]2C(=O)OC[C@@H]2Cc2c1cc1OCOc1c2	M564
远志	YUANZHI	COc1cc(ccc1O)/C=C\1/C(=O)[C@H]2C[C@]34[C@@]([C@H]1OCC3)(O2)COC4=O	M565
远志	YUANZHI	COc1cc(ccc1O)c1cc(=O)c2c(o1)cc(cc2)O	M567
远志	YUANZHI	COc1cc(CCc2c(OC)cc3c(c2OC)OCO3)oc(=O)c1	M571
远志	YUANZHI	COc1cc(CCc2cc3OCOc3cc2OC)oc(=O)c1	M572
远志	YUANZHI	COc1cc(CCc2ccc3c(c2)OCO3)oc(=O)c1	M573
远志	YUANZHI	COc1cc(O)c2c(c1)oc1c(c2=O)cc(c(c1)O)OC	M577
远志	YUANZHI	COc1cc(O)c2c(c1)oc1c(c2=O)cc(c(c1)OC)OC	M578
远志	YUANZHI	COc1cc(O)c2c(c1)oc1c(c2=O)cc(c(c1OC)O)OC	M579
远志	YUANZHI	COc1cc(O)c2c(c1)oc1c(c2=O)cc(cc1)O	M580
远志	YUANZHI	COc1cc(O)c2c(c1)oc1c(c2=O)cc(cc1)OC	M581
远志	YUANZHI	COc1cc(O)c2c(c1C)OC(CC2=O)(O)c1ccccc1	M582
远志	YUANZHI	COc1cc(O)c2c(c1C)oc(cc2=O)c1ccccc1	M583
远志	YUANZHI	COc1cc(OC)c(c2c1oc1ccccc1c2=O)O	M585
远志	YUANZHI	COc1cc(OC)c2c(c1)oc1c(c2=O)cc(c(c1OC)O)OC	M590
远志	YUANZHI	COc1cc(OC)cc(c1)c1ccc(cc1)O	M591
远志	YUANZHI	COc1cc2c(c(c1OC)OC)oc1c(c2=O)ccc(c1OC)OC	M592
远志	YUANZHI	COc1cc2c(cc1O)oc1c(c2=O)c(O)c(c(c1)O)[C@@H]1O[C@H](CO[C@@H]2OC[C@]([C@H]2O)(O)CO)[C@H]([C@@H]([C@H]1O)O)O	M593
远志	YUANZHI	COc1cc2c(cc1O)oc1c(c2=O)c(O)c(c(c1)O)C1OC(COC2OCC(C2O)(O)CO)C(C(C1O)O)O	M594
远志	YUANZHI	COc1cc2c(cc1O)oc1c(c2=O)c(O)c(c(c1)O)OC	M595
远志	YUANZHI	COc1cc2c(cc1O)oc1c(c2=O)c(OC)c(c(c1)OC)OC	M596
远志	YUANZHI	COc1cc2c(cc1OC)oc1c(c2=O)c(OC)c(c(c1)OC)OC	M598
远志	YUANZHI	COc1cc2c(cc1OC)oc1c(c2=O)cccc1	M599
远志	YUANZHI	COc1cc2ccc(=O)oc2cc1OCC=C(C)C	M604
远志	YUANZHI	COc1cc2oc(=O)ccc2c(c1OC)OC	M605
远志	YUANZHI	COc1cc2oc(cc(=O)c2c(c1C)O)c1ccccc1	M606
远志	YUANZHI	COc1cc2OC(O)(CC(=O)c2c(c1C)O)c1ccccc1	M607
远志	YUANZHI	COc1cc2oc3cc(O)c(c(c3c(=O)c2cc1Cl)O)O	M608
远志	YUANZHI	COc1ccc(cc1)/C=C/C(=O)O[C@H]1[C@@H](C)O[C@H]([C@@H]([C@H]1O[C@@H]1O[C@@H](C)[C@@H]([C@H]([C@H]1O)O)O)O[C@@H]1O[C@@H](C)[C@@H]([C@H]([C@H]1O)O[C@@H]1OC[C@]([C@H]1O)(O)CO)O[C@@H]1OC[C@H]([C@@H]([C@H]1O)O)O[C@@H]1O[C@H](CO)[C@@H]([C@@H]([C@H]1O)O)O)OC(=O)[C@@]12CCC(C[C@H]2C2=CC[C@H]3[C@@]([C@@]2(CC1)CO)(C)CC[C@@H]1[C@]3(C)C[C@@H]([C@H]([C@@]1(C)C(=O)O)O[C@@H]1O[C@H](CO)[C@H]([C@@H]([C@H]1O)O)O)O)(C)C	M612
远志	YUANZHI	COc1ccc(cc1)/C=C/C(=O)O[C@H]1[C@@H](C)O[C@H]([C@H]([C@H]1O)O[C@@H]1O[C@@H](C)[C@@H]([C@H]([C@@H]1O)O)O[C@@H]1OC[C@H]([C@@H]([C@H]1O)O)O[C@@H]1O[C@H](CO)[C@@H]([C@@H]([C@H]1O)O[C@@H]1O[C@@H](C)[C@@H]([C@H]([C@@H]1O)O)O)O)OC(=O)[C@@]12CCC(C[C@H]2C2=CC[C@H]3[C@@]([C@@]2(CC1)CO)(C)CC[C@@H]1[C@]3(C)C[C@@H]([C@H]([C@@]1(C)C(=O)O)O[C@@H]1O[C@H](CO)[C@H]([C@@H]([C@H]1O)O)O)O)(C)C	M613
远志	YUANZHI	COc1ccc(cc1)/C=C/C(=O)OC1C(C)OC(C(C1OC1OC(C)C(C(C1O)O)O)OC1OC(C)C(C(C1O)O)OC1OCC(C(C1O)O)OC1OC(CO)C(C(C1O)O)O)OC(=O)C12CCC(CC2C2=CCC3C(C2(CC1)CO)(C)CCC1C3(C)CC(C(C1(C)C(=O)O)OC1OC(CO)C(C(C1O)O)O)O)(C)C	M614
远志	YUANZHI	COc1ccc(cc1)/C=C/C(=O)OC1C(C)OC(C(C1OC1OC(C)C(C(C1O)O)O)OC1OC(C)C(C(C1O)OC1OCC(C1O)(O)CO)OC1OCC(C(C1O)O)OC1OC(CO)C(C(C1O)O)O)OC(=O)C12CCC(CC2C2=CCC3C(C2(CC1)CO)(C)CCC1C3(C)CC(C(C1(C)C(=O)O)OC1OC(CO)C(C(C1O)O)O)O)(C)C	M615
远志	YUANZHI	COc1ccc(cc1)/C=C/C(=O)OC1C(C)OC(C(C1OC1OC(C)C(C(C1O)O)O)OC1OC(C)C(C(C1O)OC1OCC(C1O)(O)CO)OC1OCC(C(C1O)OC1OCC(C(C1O)O)O)O)OC(=O)C12CCC(CC2C2=CCC3C(C2(CC1)CO)(C)CCC1C3(C)CC(C(C1(C)C(=O)O)OC1OC(CO)C(C(C1O)O)O)O)(C)C	M616
远志	YUANZHI	COc1ccc2c(c1)[nH]c1c2ccnc1C	M621
远志	YUANZHI	COc1ccc2c(c1)[NH2+]c1c2ccnc1C	M622
远志	YUANZHI	COc1ccc2c(c1)c(=O)c1c(o2)c(OC)c(c(c1O)OC)O	M623
远志	YUANZHI	COc1ccc2c(c1)c(=O)c1c(o2)cccc1OC	M624
远志	YUANZHI	COc1ccc2c(c1)CC=C(c1c2cc2OCOc2c1)CO	M625
远志	YUANZHI	COc1cccc2c1oc1c(OC)c(O)cc(c1c2=O)O	M627
远志	YUANZHI	OC(=O)CCc1nccc2c1[nH]c1c2cccc1	M726
远志	YUANZHI	OC(=O)CCSCC(C(=O)O)N	M730
远志	YUANZHI	OC(=O)CNc1cc(Cl)ccc1C(=O)O	M731
远志	YUANZHI	OC[C@@]1(O)CO[C@H]([C@@H]1O)OC[C@H]1O[C@H]([C@@H]([C@H]([C@@H]1O)O)O)c1c(O)cc2c(c1O)c(=O)c1c(o2)ccc(c1)O	M743
远志	YUANZHI	OC[C@@H]1O[C@@]([C@H]([C@@H]1O)OC(=O)c1ccccc1)(COC(=O)/C=C/c1ccc(c(c1)O)O)O[C@H]1O[C@H](COC(=O)C)[C@H]([C@@H]([C@@H]1O[C@@H]1O[C@H](CO)[C@H]([C@@H]([C@H]1O)O)O)O[C@H]1O[C@H](COC(=O)C)[C@H]([C@@H]([C@H]1O)O)O)OC(=O)/C=C/c1ccc(cc1)O	M745
远志	YUANZHI	OC[C@@H]1O[C@@]([C@H]([C@@H]1O)OC(=O)c1ccccc1)(COC(=O)/C=C/c1ccc(cc1)O)O[C@H]1O[C@H](COC(=O)C)[C@H]([C@@H]([C@H]1O[C@H]1O[C@H](CO)[C@H]([C@@H]([C@H]1O)O)O)O[C@@H]1O[C@H](CO)[C@H]([C@@H]([C@@H]1O)O[C@@H]1O[C@H](CO)[C@H]([C@@H]([C@H]1O)O)O)O)OC(=O)/C=C/c1ccc(c(c1)OC)O	M746
远志	YUANZHI	OC[C@H]1O[C@@]([C@@H]([C@@H]1O)OC(=O)c1ccccc1)(COC(=O)/C=C/c1ccc(c(c1)OC)O)O[C@H]1O[C@H](COC(=O)C)[C@H]([C@@H]([C@H]1O[C@H]1O[C@H](CO)[C@H]([C@@H]([C@H]1O)O)O)O[C@@H]1O[C@H](COC(=O)C)[C@H]([C@@H]([C@H]1O)O)O[C@@H]1O[C@H](CO)[C@H]([C@@H]([C@@H]1O)O)O)OC(=O)/C=C/c1ccc(cc1)O	M752
远志	YUANZHI	OC[C@H]1O[C@@]([C@@H]([C@@H]1O)OC(=O)c1ccccc1)(COC(=O)/C=C/c1ccc(cc1)O)O[C@H]1O[C@H](COC(=O)C)[C@H]([C@@H]([C@H]1O[C@@H]1O[C@H](CO)[C@H]([C@@H]([C@H]1O)O)O)O[C@@H]1O[C@H](CO)[C@H]([C@@H]([C@H]1O)O)O[C@@H]1O[C@H](CO)[C@H]([C@@H]([C@H]1O)O)O)OC(=O)/C=C/c1ccc(c(c1)OC)O	M753
远志	YUANZHI	OC[C@H]1O[C@@]([C@H]([C@@H]1O)O)(CO)O[C@H]1O[C@H](COC(=O)/C=C/c2cc(OC)c(c(c2)OC)O)[C@H]([C@@H]([C@@H]1O)O)O	M756
远志	YUANZHI	OC[C@H]1O[C@@]([C@H]([C@@H]1O)O)(CO)O[C@H]1O[C@H](COC(=O)/C=C/c2ccc(c(c2)OC)O)[C@H]([C@@H]([C@@H]1O)O)O	M757
远志	YUANZHI	OC[C@H]1O[C@@]([C@H]([C@@H]1O)O)(CO)O[C@H]1O[C@H](COC(=O)/C=C\c2cc(OC)c(c(c2)OC)OC)[C@H]([C@@H]([C@@H]1O)O)O	M758
远志	YUANZHI	OC[C@H]1O[C@@]([C@H]([C@@H]1O)O)(CO)O[C@H]1O[C@H](COC(=O)c2ccc(cc2)O)[C@H]([C@@H]([C@H]1O)O)O	M759
远志	YUANZHI	OC[C@H]1O[C@@]([C@H]([C@@H]1O)OC(=O)/C=C/c1cc(OC)c(c(c1)OC)O)(CO)O[C@@H]1O[C@H](COC(=O)/C=C/c2cc(OC)c(c(c2)OC)C)[C@H]([C@@H]([C@@H]1O)O)O	M760
远志	YUANZHI	OC[C@H]1O[C@@]([C@H]([C@@H]1O)OC(=O)/C=C/c1cc(OC)c(c(c1)OC)O)(CO)O[C@H]1O[C@H](CO)[C@H]([C@@H]([C@@H]1O)O)O	M761
远志	YUANZHI	OC[C@H]1O[C@@]([C@H]([C@@H]1O)OC(=O)/C=C/c1cc(OC)c(c(c1)OC)O)(CO)O[C@H]1O[C@H](COC(=O)c2ccc(cc2)O)[C@H]([C@@H]([C@H]1O)O)O	M762
远志	YUANZHI	OC[C@H]1O[C@@]([C@H]([C@@H]1O)OC(=O)/C=C/c1cc(OC)c(c(c1)OC)OC)(CO)O[C@H]1O[C@H](COC(=O)/C=C/c2cc(OC)c(c(c2)OC)O)[C@H]([C@@H]([C@H]1O)O)O	M763
远志	YUANZHI	OC[C@H]1O[C@@]([C@H]([C@@H]1O)OC(=O)/C=C/c1cc(OC)c(c(c1)OC)OC)(CO)O[C@H]1O[C@H](COC(=O)c2ccc(cc2)O)[C@H]([C@@H]([C@H]1O)O)O	M764
远志	YUANZHI	OC[C@H]1O[C@@]([C@H]([C@@H]1O)OC(=O)/C=C/c1cc(OC)c(cc1OC)O)(CO)O[C@@H]1C[C@@H](O)[C@@H]([C@H](O1)CO)O[C@@H]1O[C@H](CO)[C@H]([C@@H]([C@@H]1O)O)O	M765
远志	YUANZHI	OC[C@H]1O[C@@]([C@H]([C@@H]1O)OC(=O)/C=C/c1ccc(c(c1)OC)O)(CO)O[C@@H]1C[C@@H](O)[C@@H]([C@H](O1)CO)O[C@@H]1O[C@H](CO)[C@H]([C@@H]([C@@H]1O)O)O	M766
远志	YUANZHI	OC[C@H]1O[C@@]([C@H]([C@@H]1O)OC(=O)/C=C/c1ccc(c(c1)OC)O)(CO)O[C@H]1O[C@H](CO)[C@H]([C@@H]([C@@H]1O)O)O	M767
远志	YUANZHI	OC[C@H]1O[C@@]([C@H]([C@@H]1O)OC(=O)/C=C/c1ccc(c(c1)OC)O)(CO)O[C@H]1O[C@H](COC(=O)/C=C/c2cc(OC)c(c(c2)OC)O)[C@H]([C@@H]([C@@H]1O)O)O	M768
远志	YUANZHI	OC[C@H]1O[C@@]([C@H]([C@@H]1O)OC(=O)c1ccc(cc1)O)(COC(=O)/C=C/c1ccc(cc1)O)O[C@H]1O[C@H](COC(=O)C)[C@H]([C@@H]([C@@H]1O[C@@H]1O[C@H](CO)[C@H]([C@@H]([C@H]1O)O)O)O[C@H]1O[C@H](COC(=O)C)[C@H]([C@@H]([C@H]1O)O)O)OC(=O)/C=C/c1ccccc1	M769
远志	YUANZHI	OC[C@H]1O[C@@]([C@H]([C@@H]1O)OC(=O)c1ccccc1)(COC(=O)/C=C/c1ccc(c(c1)OC)O)O[C@H]1O[C@H](COC(=O)C)[C@@H]([C@@H]([C@H]1O[C@@H]1O[C@H](CO)[C@H]([C@@H]([C@H]1O)O)O)O[C@@H]1O[C@H](COC(=O)C)[C@H]([C@H]([C@H]1O)O)O)OC(=O)/C=C/c1ccc(cc1)O	M770
远志	YUANZHI	OC[C@H]1O[C@@]([C@H]([C@@H]1O)OC(=O)c1ccccc1)(COC(=O)/C=C/c1ccc(c(c1)OC)O)O[C@H]1O[C@H](COC(=O)C)[C@H]([C@@H]([C@@H]1O[C@@H]1O[C@H](CO)[C@H]([C@@H]([C@H]1O)O)O)O[C@@H]1O[C@H](COC(=O)C)[C@H]([C@@H]([C@H]1O)O)O[C@@H]1O[C@H](CO)[C@H]([C@@H]([C@H]1O)O)O)OC(=O)/C=C/c1ccc(c(c1)OC)O	M771
远志	YUANZHI	OC[C@H]1O[C@@]([C@H]([C@@H]1O)OC(=O)c1ccccc1)(COC(=O)/C=C/c1ccc(c(c1)OC)O)O[C@H]1O[C@H](COC(=O)C)[C@H]([C@@H]([C@H]1O[C@@H]1O[C@H](CO)[C@H]([C@@H]([C@H]1O)O)O)O[C@@H]1O[C@H](CO)[C@H]([C@@H]([C@@H]1O)O)O[C@@H]1O[C@H](CO)[C@H]([C@@H]([C@H]1O)O)O)OC(=O)/C=C/c1ccc(c(c1)OC)O	M772
远志	YUANZHI	OC[C@H]1O[C@@]([C@H]([C@@H]1O)OC(=O)c1ccccc1)(COC(=O)/C=C/c1ccc(c(c1)OC)O)O[C@H]1O[C@H](COC(=O)C)[C@H]([C@@H]([C@H]1O[C@@H]1O[C@H](CO)[C@H]([C@@H]([C@H]1O)O)O)O[C@@H]1O[C@H](CO)[C@H]([C@@H]([C@@H]1O)O)O[C@@H]1O[C@H](CO)[C@H]([C@@H]([C@H]1O)O)O)OC(=O)/C=C\c1ccc(cc1)O	M773
远志	YUANZHI	OC[C@H]1O[C@@]([C@H]([C@@H]1O)OC(=O)c1ccccc1)(COC(=O)/C=C/c1ccc(cc1)O)O[C@@H]1O[C@H](COC(=O)C)[C@H]([C@@H]([C@H]1O[C@@H]1O[C@H](CO)[C@H]([C@@H]([C@H]1O)O)O)O[C@@H]1O[C@H](COC(=O)C)[C@H]([C@@H]([C@H]1O)O[C@@H]1O[C@H](CO)[C@H]([C@@H]([C@@H]1O)O)O)O)OC(=O)/C=C/c1ccc(c(c1)OC)O	M774
远志	YUANZHI	OC[C@H]1O[C@@]([C@H]([C@@H]1O)OC(=O)c1ccccc1)(COC(=O)/C=C/c1ccc(cc1)O)O[C@H]1O[C@H](COC(=O)C)[C@H]([C@@H]([C@@H]1O[C@@H]1O[C@H](CO)[C@H]([C@@H]([C@@H]1O)O)O)O[C@@H]1O[C@H](COC(=O)C)[C@H]([C@@H]([C@@H]1O)O)O[C@@H]1O[C@H](CO)[C@H]([C@@H]([C@H]1O)O)O)OC(=O)/C=C/c1ccc(c(c1)OC)O	M775
远志	YUANZHI	OC[C@H]1O[C@@]([C@H]([C@@H]1O)OC(=O)c1ccccc1)(COC(=O)/C=C/c1ccc(cc1)O)O[C@H]1O[C@H](COC(=O)C)[C@H]([C@@H]([C@H]1O[C@@H]1O[C@H](CO)[C@H]([C@@H]([C@H]1O)O)O)O[C@@H]1O[C@H](COC(=O)C)[C@H]([C@@H]([C@H]1O)O)O[C@@H]1O[C@H](CO)[C@H]([C@@H]([C@H]1O)O)O)OC(=O)/C=C\c1ccc(c(c1)OC)O	M776
远志	YUANZHI	OC[C@H]1O[C@@]([C@H]([C@@H]1O)OC(=O)c1ccccc1)(COC(=O)/C=C/c1ccc(cc1)O)O[C@H]1O[C@H](COC(=O)C)[C@H]([C@@H]([C@H]1O[C@@H]1O[C@H](CO)[C@H]([C@@H]([C@H]1O)O)O)O[C@@H]1O[C@H](COC(=O)C)[C@H]([C@@H]([C@H]1O)O[C@@H]1O[C@H](CO)[C@H]([C@@H]([C@H]1O)O)O)OC(=O)C)OC(=O)/C=C/c1ccc(c(c1)OC)O	M777
远志	YUANZHI	OC[C@H]1O[C@@]([C@H]([C@@H]1O)OC(=O)c1ccccc1)(COC(=O)/C=C\c1ccc(cc1)O)O[C@H]1O[C@H](COC(=O)C)[C@H]([C@@H]([C@@H]1O[C@@H]1O[C@H](CO)[C@H]([C@@H]([C@H]1O)O)O)O[C@@H]1O[C@H](COC(=O)C)[C@H]([C@H]([C@H]1O)O)O[C@@H]1O[C@H](CO)[C@H]([C@@H]([C@@H]1O)O)O)OC(=O)/C=C/c1ccc(c(c1)OC)O	M778
远志	YUANZHI	OC[C@H]1O[C@@]2([C@H]([C@@H]1O)OC(=O)C1=Cc3cc(OC)c(c(c3[C@@H]([C@H]1C(=O)OC[C@H]1O[C@H](O2)[C@H](O)[C@H]([C@@H]1O)O)c1cc(OC)c(c(c1)OC)O)OC)O)CO	M779
远志	YUANZHI	OC[C@H]1O[C@@H](O[C@@H]2[C@@H](O)C[C@]3([C@H]([C@]2(C)C(=O)O)CC[C@@]2([C@@H]3CC=C3[C@@]2(CO)CC[C@@]2([C@H]3CC(C)(C)CC2)C(=O)O)C)C)[C@@H]([C@H]([C@@H]1O)O)O	M782
远志	YUANZHI	OC[C@H]1O[C@@H](O[C@@H]2[C@H](O[C@@H]([C@H]([C@@H]2O[C@@H]2O[C@H](COC(=O)C)[C@H]([C@@H]([C@@H]2O)O)O)O)COC(=O)/C=C/c2ccc(c(c2)O)O)O[C@]2(COC(=O)/C=C/c3ccc(c(c3)O)O)O[C@@H]([C@H]([C@@H]2OC(=O)c2ccccc2)O)CO)[C@@H]([C@H]([C@@H]1O)O)O	M784
远志	YUANZHI	OC[C@H]1O[C@@H](O[C@@H]2[C@H](O[C@@H]([C@H]([C@@H]2O[C@@H]2O[C@H](COC(=O)C)[C@H]([C@@H]([C@H]2O)O[C@@H]2O[C@H](CO)[C@H]([C@@H]([C@H]2O)O)O)OC(=O)C)OC(=O)/C=C/c2ccc(c(c2)OC)O[C@@H]2O[C@@H](C)[C@@H]([C@H]([C@@H]2O)O)O)COC(=O)C)O[C@]2(COC(=O)/C=C/c3ccc(cc3)O)O[C@@H]([C@H]([C@@H]2OC(=O)c2ccccc2)O)CO)[C@@H]([C@H]([C@@H]1O)O)O	M785
远志	YUANZHI	OC[C@H]1O[C@@H](O[C@@H]2[C@H](O[C@@H]([C@H]([C@@H]2O[C@H]2O[C@H](COC(=O)C)[C@H]([C@@H]([C@H]2O)O)O)OC(=O)/C=C/c2ccc(c(c2)O)O)COC(=O)C)O[C@]2(COC(=O)/C=C/c3ccc(c(c3)O)O)O[C@@H]([C@H]([C@@H]2OC(=O)c2ccccc2)O)CO)[C@@H]([C@H]([C@@H]1O)O)O	M786
远志	YUANZHI	OC[C@H]1O[C@@H](O[C@@H]2CO[C@H]([C@H]([C@H]2O)O)O[C@H]2[C@H](C)O[C@@H]([C@@H]([C@@H]2O)O)O[C@H]2[C@@H](O[C@H]([C@@H]([C@H]2O)OC(=O)/C=C/c2ccc(c(c2)OC)OC)C)OC(=O)[C@]23CC[C@@]4(C(=CC[C@H]5[C@@]4(C)CC[C@H]4[C@]5(C)C[C@@H]([C@@H]([C@]4(C)C(=O)O)O[C@@H]4O[C@H](CO)[C@H]([C@@H]([C@H]4O)O)O)O)[C@@H]3CC(CC2)(C)C)CO)[C@@H]([C@H]([C@H]1O)O)O	M794
远志	YUANZHI	OC[C@H]1O[C@@H](O[C@@H]2CO[C@H]([C@H]([C@H]2O)O)O[C@H]2[C@H](C)O[C@H]([C@@H]([C@@H]2O)O)O[C@H]2[C@@H](O[C@@H]([C@@H]([C@@H]2O)OC(=O)/C=C/c2cc(OC)c(c(c2)OC)OC)C)OC(=O)[C@]23CC[C@@]4(C(=CC[C@H]5[C@@]4(C)CC[C@H]4[C@]5(C)C[C@@H]([C@@H]([C@@]4(C)C(=O)O)O[C@@H]4O[C@H](CO)[C@H]([C@@H]([C@H]4O)O)O)O)[C@@H]3CC(CC2)(C)C)CO)[C@@H]([C@H]([C@@H]1O)O)O	M795
远志	YUANZHI	OC[C@H]1O[C@@H](O[C@H]2[C@H](O)C[C@H](O[C@@H]2COC(=O)/C=C/c2cc(OC)c(c(c2)OC)O)O[C@]2(CO)O[C@@H]([C@H]([C@@H]2O)O)CO)[C@@H]([C@H]([C@@H]1O)O)O	M800
远志	YUANZHI	OC[C@H]1O[C@@H](O[C@H]2[C@H](O)C[C@H](O[C@@H]2COC(=O)/C=C/c2ccc(c(c2)OC)O)O[C@]2(CO)O[C@@H]([C@H]([C@@H]2O)O)CO)[C@@H]([C@H]([C@@H]1O)O)O	M801
远志	YUANZHI	OC[C@H]1O[C@@H](O[C@H]2[C@H](O[C@@H]([C@H]([C@@H]2O)OC(=O)c2ccccc2)COC(=O)C)O[C@]2(COC(=O)C)O[C@@H]([C@H]([C@@H]2OC(=O)c2ccccc2)O)CO)[C@@H]([C@H]([C@@H]1O)O)O	M802
远志	YUANZHI	OC[C@H]1O[C@@H](O[C@H]2[C@H](O[C@@H]([C@H]([C@@H]2O[C@@H]2O[C@H](CO)[C@H]([C@@H]([C@H]2O)O[C@@H]2O[C@H](CO)[C@H]([C@@H]([C@@H]2O)O)O)OC(=O)C)OC(=O)/C=C/c2ccc(cc2)O)COC(=O)C)O[C@]2(COC(=O)/C=C/c3ccc(cc3)O)O[C@@H]([C@H]([C@@H]2OC(=O)c2ccccc2)O)CO)[C@@H]([C@H]([C@@H]1O)O)O	M803
远志	YUANZHI	OC[C@H]1O[C@@H](O[C@H]2[C@H](O[C@@H]([C@H]([C@@H]2O[C@@H]2O[C@H](COC(=O)C)[C@H]([C@@H]([C@@H]2O)O)O)OC(=O)/C=C/c2ccc(cc2)O)COC(=O)C)O[C@]2(COC(=O)c3ccccc3)O[C@@H]([C@H]([C@@H]2OC(=O)c2ccccc2)O)CO)[C@@H]([C@H]([C@@H]1O)O)O	M804
远志	YUANZHI	OC[C@H]1O[C@@H](O[C@H]2[C@H](O[C@@H]([C@H]([C@@H]2O[C@@H]2O[C@H](COC(=O)C)[C@H]([C@@H]([C@H]2O)O)O)OC(=O)/C=C/c2ccc(c(c2)OC)O)COC(=O)C)O[C@]2(COC(=O)/C=C/c3ccc(c(c3)O)O)O[C@@H]([C@H]([C@@H]2OC(=O)c2ccccc2)O)CO)[C@@H]([C@H]([C@@H]1O)O)O	M805
远志	YUANZHI	OC[C@H]1O[C@@H](O[C@H]2[C@H](O[C@@H]([C@H]([C@@H]2O[C@@H]2O[C@H](COC(=O)C)[C@H]([C@@H]([C@H]2O)O[C@@H]2O[C@H](CO)[C@H]([C@@H]([C@@H]2O)O)O)O)O)COC(=O)/C=C/c2ccc(c(c2)OC)O)O[C@]2(COC(=O)/C=C/c3ccc(c(c3)OC)O)O[C@@H]([C@H]([C@@H]2OC(=O)c2ccccc2)O)CO)[C@@H]([C@H]([C@@H]1O)O)O	M806
远志	YUANZHI	OC[C@H]1O[C@@H](O[C@H]2[C@H](O[C@@H]([C@H]([C@@H]2O[C@@H]2O[C@H](COC(=O)C)[C@H]([C@@H]([C@H]2O)O[C@@H]2O[C@H](CO)[C@H]([C@@H]([C@@H]2O)O)O)OC(=O)C)OC(=O)/C=C/c2ccc(cc2)O)COC(=O)C)O[C@]2(COC(=O)/C=C/c3ccc(cc3)O)O[C@@H]([C@H]([C@@H]2OC(=O)c2ccccc2)O)CO)[C@@H]([C@H]([C@@H]1O)O)O	M807
远志	YUANZHI	OC[C@H]1O[C@@H](O[C@H]2[C@H](O[C@@H]([C@H]([C@@H]2OO[C@@H]2O[C@H](COC(=O)C)[C@H]([C@@H]([C@H]2O)O[C@@H]2O[C@H](CO)[C@H]([C@@H]([C@H]2O)O)O)OC(=O)C)OC(=O)/C=C/c2ccc(cc2)O[C@@H]2O[C@@H](C)[C@@H]([C@H]([C@@H]2O)O)O)COC(=O)C)O[C@]2(COC(=O)/C=C/c3ccc(cc3)O)O[C@@H]([C@H]([C@@H]2OC(=O)c2ccccc2)O)CO)[C@@H]([C@H]([C@@H]1O)O)O	M808
远志	YUANZHI	OC[C@H]1O[C@@H](O[C@H]2[C@H](O[C@@H]([C@H]([C@H]2O[C@@H]2O[C@H](CO)[C@H]([C@@H]([C@H]2O)O)O)OC(=O)/C=C/c2ccc(c(c2)OC)O)COC(=O)C)O[C@]2(COC(=O)/C=C/c3ccc(c(c3)OC)O)O[C@@H]([C@H]([C@@H]2OC(=O)c2ccccc2)O)CO)[C@@H]([C@H]([C@@H]1O)O)O	M809
远志	YUANZHI	OC[C@H]1O[C@@H](O[C@H]2[C@H](O[C@@H]([C@H]([C@H]2O[C@@H]2O[C@H](COC(=O)C)[C@H]([C@@H]([C@H]2O)O[C@@H]2O[C@H](CO)[C@H]([C@@H]([C@H]2O)O)O)O)OC(=O)/C=C/c2ccc(cc2)O[C@@H]2O[C@@H](C)[C@@H]([C@H]([C@H]2O)O)O)COC(=O)C)O[C@]2(COC(=O)/C=C/c3ccc(cc3)O)O[C@@H]([C@H]([C@@H]2OC(=O)c2ccccc2)O)CO)[C@@H]([C@H]([C@@H]1O)O)O	M810
远志	YUANZHI	OC[C@H]1O[C@@H](Oc2cc(O)c(c(c2)OC)C(=O)c2ccccc2)[C@@H]([C@H]([C@@H]1O)O)O[C@@H]1O[C@@H](C)[C@@H]([C@H]([C@@H]1O)O)O	M847
远志	YUANZHI	OC[C@H]1O[C@@H](Oc2cc3oc4cc(O)c(cc4c(=O)c3c(c2OC)O)OC)[C@@H]([C@H]([C@@H]1O)O)O[C@@H]1O[C@@H](C)[C@@H]([C@H]([C@@H]1O)O)O	M848
远志	YUANZHI	OC[C@H]1O[C@@H](Oc2cc3oc4cc(O)cc(c4c(=O)c3cc2OC)O)[C@@H]([C@H]([C@@H]1O)O)O[C@@H]1O[C@@H](C)[C@@H]([C@H]([C@@H]1O)O)O	M849
远志	YUANZHI	OC[C@H]1O[C@@H](Oc2cc3oc4cc(OC)c(c(c4c(=O)c3cc2OC)OC)OC)[C@@H]([C@H]([C@@H]1O)O)O	M850
远志	YUANZHI	OC[C@H]1O[C@@H](Oc2cc3oc4cc(OC)cc(c4c(=O)c3cc2OC)O)[C@@H]([C@H]([C@@H]1O)O)O[C@@H]1O[C@@H](C)[C@@H]([C@H]([C@@H]1O)O)O	M851
远志	YUANZHI	OC[C@H]1O[C@@H](Oc2ccc(cc2)C(=O)C)[C@@H]([C@H]([C@@H]1O)O)O[C@@H]1O[C@@H](C)[C@@H]([C@H]([C@@H]1O)O)O	M852
远志	YUANZHI	OC[C@H]1O[C@H]([C@@H]([C@H]([C@@H]1O)O)O)c1c(O)c([C@H]2O[C@H](CO)[C@H]([C@@H]([C@H]2O)O)O)c(c(c1O)C(=O)c1cccc(c1)O)O	M853
远志	YUANZHI	OC[C@H]1O[C@H]([C@@H]([C@H]([C@@H]1O)O)O)c1c(O)cc(c2c1oc1cc(O)c(cc1c2=O)OC)O	M854
远志	YUANZHI	OC[C@H]1O[C@H]([C@@H]([C@H]([C@@H]1O)O)O)c1c(O)cc(c2c1oc1ccc(cc1c2=O)O)O	M855
远志	YUANZHI	OC[C@H]1O[C@H]([C@@H]([C@H]([C@@H]1O)O)O[C@@H]1OC[C@]([C@H]1O)(O)CO)c1c(O)cc2c(c1O)c(=O)c1c(o2)ccc(c1)O	M856
远志	YUANZHI	OC[C@H]1O[C@H](O)[C@@H]([C@H]([C@@H]1O)O)NC(=O)C	M857
远志	YUANZHI	OC[C@H]1O[C@H](O[C@]2(CO)O[C@@H]([C@H]([C@@H]2OC(=O)/C=C/c2cc(OC)c(c(c2)OC)O)O)CO)[C@H]([C@H]([C@@H]1OC(=O)/C=C/c1cc(OC)c(c(c1)OC)O)O)O	M861
远志	YUANZHI	OC[C@H]1O[C@H](O[C@]2(CO)O[C@@H]([C@H]([C@@H]2OC(=O)c2ccccc2)O)CO)[C@H]([C@H]([C@@H]1OC(=O)c1ccccc1)O)O[C@@H]1O[C@H](CO)[C@H]([C@@H]([C@@H]1O)O)O	M862
远志	YUANZHI	OC[C@H]1O[C@H](O[C@]2(COC(=O)/C=C/c3ccc(c(c3)O)O)O[C@@H]([C@H]([C@@H]2OC(=O)c2ccccc2)O)CO)[C@@H]([C@H]([C@@H]1OC(=O)/C=C/c1ccc(c(c1)OC)O)O[C@@H]1O[C@H](COC(=O)C)[C@H]([C@@H]([C@H]1O)O)O)O[C@@H]1O[C@H](CO)[C@H]([C@@H]([C@H]1O)O)O	M863
远志	YUANZHI	OC[C@H]1O[C@H](O[C@]2(COC(=O)/C=C/c3ccc(c(c3)O)O)O[C@@H]([C@H]([C@@H]2OC(=O)c2ccccc2)O)CO)[C@@H]([C@H]([C@@H]1OC(=O)/C=C/c1ccc(cc1)O)O[C@@H]1O[C@H](CO)[C@H]([C@@H]([C@H]1O)O)O)O[C@@H]1O[C@H](CO)[C@H]([C@@H]([C@H]1O)O)O	M864
远志	YUANZHI	OC[C@H]1O[C@H](O[C@]2(COC(=O)/C=C/c3ccc(c(c3)O)O)O[C@@H]([C@H]([C@@H]2OC(=O)c2ccccc2)O)CO)[C@@H]([C@H]([C@@H]1OC(=O)/C=C/c1ccc(cc1)O)O[C@@H]1O[C@H](COC(=O)C)[C@H]([C@@H]([C@@H]1O)O)O)O[C@@H]1O[C@H](CO)[C@H]([C@H]([C@H]1O)O)O	M865
远志	YUANZHI	OC[C@H]1O[C@H](O[C@]2(COC(=O)/C=C/c3ccc(c(c3)OC)O)O[C@@H]([C@H]([C@@H]2OC(=O)c2ccccc2)O)CO)[C@@H]([C@H]([C@@H]1OC(=O)/C=C/c1ccc(c(c1)OC)O)O[C@@H]1O[C@H](CO)[C@H]([C@@H]([C@H]1O)O)O[C@@H]1O[C@H](CO)[C@H]([C@@H]([C@@H]1O)O)O)O[C@H]1O[C@H](CO)[C@H]([C@@H]([C@H]1O)O)O	M866
远志	YUANZHI	OC[C@H]1O[C@H](O[C@]2(COC(=O)/C=C/c3ccc(c(c3)OC)O)O[C@@H]([C@H]([C@@H]2OC(=O)c2ccccc2)O)CO)[C@@H]([C@H]([C@@H]1OC(=O)/C=C/c1ccc(c(c1)OC)O)O[C@@H]1O[C@H](COC(=O)C)[C@H]([C@@H]([C@H]1O)O)O)O[C@@H]1O[C@H](CO)[C@H]([C@@H]([C@H]1O)O)O	M867
远志	YUANZHI	OC[C@H]1O[C@H](O[C@]2(COC(=O)/C=C/c3ccc(c(c3)OC)O)O[C@@H]([C@H]([C@@H]2OC(=O)c2ccccc2)O)CO)[C@@H]([C@H]([C@@H]1OC(=O)/C=C/c1ccc(c(c1)OC)O)O[C@@H]1O[C@H](COC(=O)C)[C@H]([C@@H]([C@H]1O)O[C@@H]1O[C@H](CO)[C@H]([C@@H]([C@@H]1O)O)O)O)O[C@H]1O[C@H](CO)[C@H]([C@@H]([C@H]1O)O)O	M868
远志	YUANZHI	OC[C@H]1O[C@H](O[C@]2(COC(=O)/C=C/c3ccc(c(c3)OC)O)O[C@@H]([C@H]([C@@H]2OC(=O)c2ccccc2)O)CO)[C@@H]([C@H]([C@@H]1OC(=O)/C=C/c1ccc(c(c1)OC)O)O[C@@H]1O[C@H](COC(=O)C)[C@H]([C@@H]([C@H]1O)O[C@@H]1O[C@H](CO)[C@H]([C@@H]([C@@H]1O)O)O)OC(=O)C)O[C@@H]1O[C@H](CO)[C@H]([C@@H]([C@H]1O)O)O	M869
远志	YUANZHI	OC[C@H]1O[C@H](O[C@]2(COC(=O)/C=C/c3ccc(c(c3)OC)O)O[C@@H]([C@H]([C@@H]2OC(=O)c2ccccc2)O)CO)[C@@H]([C@H]([C@@H]1OC(=O)/C=C/c1ccc(cc1)O)O[C@@H]1O[C@H](COC(=O)C)[C@H]([C@@H]([C@@H]1O)O)O)O[C@@H]1O[C@H](CO)[C@H]([C@H]([C@H]1O)O)O	M870
远志	YUANZHI	OC[C@H]1O[C@H](O[C@]2(COC(=O)/C=C/c3ccc(c(c3)OC)O)O[C@@H]([C@H]([C@@H]2OC(=O)c2ccccc2)O)CO)[C@H]([C@H]([C@@H]1OC(=O)/C=C/c1ccc(c(c1)OC)O)O[C@@H]1O[C@H](COC(=O)C)[C@H]([C@@H]([C@H]1O)O)O[C@@H]1O[C@H](CO)[C@H]([C@@H]([C@@H]1O)O)O)O[C@@H]1O[C@H](CO)[C@H]([C@@H]([C@H]1O)O)O	M871
远志	YUANZHI	OC[C@H]1O[C@H](O[C@]2(COC(=O)/C=C/c3ccc(cc3)O)O[C@@H]([C@H]([C@@H]2OC(=O)c2ccccc2)O)CO)[C@@H]([C@H]([C@@H]1OC(=O)/C=C/c1ccc(c(c1)OC)O)O[C@@H]1O[C@H](COC(=O)C)[C@H]([C@@H]([C@@H]1O)O[C@@H]1O[C@H](CO)[C@H]([C@@H]([C@H]1O)O)O)OC(=O)C)O[C@@H]1O[C@H](CO)[C@H]([C@@H]([C@H]1O)O)O	M872
远志	YUANZHI	OC[C@H]1O[C@H](O[C@]2(COC(=O)/C=C/c3ccc(cc3)O)O[C@@H]([C@H]([C@@H]2OC(=O)c2ccccc2)O)CO)[C@@H]([C@H]([C@@H]1OC(=O)/C=C/c1ccc(c(c1)OC)O)O[C@@H]1O[C@H](COC(=O)C)[C@H]([C@@H]([C@H]1O)O)O)O[C@@H]1O[C@H](CO)[C@H]([C@@H]([C@H]1O)O)O	M873
远志	YUANZHI	OC[C@H]1O[C@H](O[C@]2(COC(=O)/C=C/c3ccc(cc3)O)O[C@@H]([C@H]([C@@H]2OC(=O)c2ccccc2)O)CO)[C@@H]([C@H]([C@@H]1OC(=O)/C=C/c1ccc(c(c1)OC)O)O[C@@H]1O[C@H](COC(=O)C)[C@H]([C@@H]([C@H]1O)O[C@@H]1O[C@H](CO)[C@H]([C@@H]([C@H]1O)O)O)O)O[C@@H]1O[C@H](CO)[C@H]([C@@H]([C@H]1O)O)O	M874
远志	YUANZHI	OC[C@H]1O[C@H](O[C@]2(COC(=O)/C=C/c3ccc(cc3)O)O[C@@H]([C@H]([C@@H]2OC(=O)c2ccccc2)O)CO)[C@@H]([C@H]([C@@H]1OC(=O)/C=C/c1ccc(cc1)O)O[C@@H]1O[C@H](COC(=O)C)[C@H]([C@@H]([C@H]1O)O)O)O[C@@H]1O[C@H](CO)[C@H]([C@@H]([C@H]1O)O)O	M875
远志	YUANZHI	OC[C@H]1O[C@H](O[C@]2(COC(=O)/C=C/c3ccc(cc3)O)O[C@@H]([C@H]([C@@H]2OC(=O)c2ccccc2)O)CO)[C@@H]([C@H]([C@@H]1OC(=O)/C=C/c1ccc(cc1)O)O[C@@H]1O[C@H](COC(=O)C)[C@H]([C@@H]([C@H]1O)O[C@@H]1O[C@H](CO)[C@H]([C@@H]([C@H]1O)O)O)O)O[C@@H]1O[C@H](CO)[C@H]([C@@H]([C@H]1O)O)O	M876
远志	YUANZHI	OC[C@H]1O[C@H](O[C@]2(COC(=O)/C=C/c3ccc(cc3)O)O[C@@H]([C@H]([C@@H]2OC(=O)c2ccccc2)O)CO)[C@@H]([C@H]([C@H]1OC(=O)/C=C/c1ccc(cc1)O)O[C@@H]1O[C@H](COC(=O)C)[C@H]([C@@H]([C@H]1O)O[C@@H]1O[C@H](CO)[C@H]([C@@H]([C@H]1O)O)O)OC(=O)C)O[C@H]1O[C@H](CO)[C@H]([C@@H]([C@H]1O)O)O	M877
远志	YUANZHI	OC[C@H]1O[C@H](O[C@]2(COC(=O)C)O[C@@H]([C@H]([C@@H]2OC(=O)c2ccccc2)O)CO)[C@H]([C@H]([C@@H]1OC(=O)c1ccccc1)O)O[C@@H]1O[C@H](COC(=O)C)[C@H]([C@@H]([C@H]1O)O)O	M878
远志	YUANZHI	OC[C@H]1O[C@H](O[C@]2(COC(=O)c3ccccc3)O[C@@H]([C@H]([C@@H]2OC(=O)c2ccccc2)O)CO)[C@@H]([C@H]([C@@H]1OC(=O)/C=C/c1ccc(c(c1)O)O)O[C@@H]1O[C@H](COC(=O)C)[C@H]([C@@H]([C@H]1O)O)O)O[C@@H]1O[C@H](CO)[C@H]([C@@H]([C@H]1O)O)O	M879
远志	YUANZHI	OC[C@H]1O[C@H](O[C@H]2[C@@H](O[C@@H]([C@H]([C@@H]2O[C@H]2O[C@H](COC(=O)C)[C@H]([C@@H]([C@H]2O)O)O)OC(=O)/C=C/c2ccc(c(c2)OC)O)COC(=O)C)O[C@]2(COC(=O)/C=C/c3ccc(c(c3)OC)O)O[C@@H]([C@H]([C@H]2OC(=O)c2ccccc2)O)CO)[C@@H]([C@H]([C@@H]1O)O)O	M880
远志	YUANZHI	OC[C@H]1O[C@H](O[C@H]2[C@H](O[C@@H]([C@H]([C@@H]2O[C@@H]2O[C@H](COC(=O)C)[C@H]([C@@H]([C@H]2O)O)O[C@@H]2O[C@H](CO)[C@H]([C@@H]([C@H]2O)O)O)OC(=O)/C=C/c2ccc(c(c2)OC)O)COC(=O)C)O[C@]2(COC(=O)/C=C\c3ccc(c(c3)O)OC)O[C@@H]([C@H]([C@@H]2OC(=O)c2ccccc2)O)CO)[C@@H]([C@H]([C@@H]1O)O)O	M881
远志	YUANZHI	OC[C@H]1O[C@H](O[C@H]2[C@H](O[C@@H]([C@H]([C@@H]2O[C@H]2O[C@H](COC(=O)C)[C@H]([C@@H]([C@H]2O)O[C@@H]2O[C@H](CO)[C@H]([C@@H]([C@H]2O)O)O)OC(=O)C)OC(=O)/C=C/c2ccc(c(c2)OC)O)COC(=O)C)O[C@]2(COC(=O)/C=C/c3ccc(c(c3)OC)O)O[C@@H]([C@H]([C@@H]2OC(=O)c2ccccc2)O)CO)[C@@H]([C@H]([C@@H]1O)O)O	M882
远志	YUANZHI	OC[C@H]1OC[C@@H]([C@H]([C@@H]1O)O)O	M883
远志	YUANZHI	OC1CCC2(C(C1(C)C)CCC1(C2CCC2C1(C)CCC1(C2C(C)(O)C(C)CC1)C(=O)O)C)C	M917
远志	YUANZHI	Oc1ccc2c(c1)c(=O)c1c(o2)cc2c(c1O)OCO2	M922
远志	YUANZHI	Oc1ccc2c(c1)c(=O)c1c(o2)cccc1O	M923
远志	YUANZHI	c1ccc2c(c1)[nH]c1c2ccnc1	M93
远志	YUANZHI	OCC(c1ccccc1)C(=O)OC1CC2CCC(C1)N2	M943
远志	YUANZHI	OCC1(O)COC(C1O)OCC1OC(C(C(C1O)O)O)c1c(O)cc2c(c1O)c(=O)c1c(o2)ccc(c1)O	M947
远志	YUANZHI	OCC12CCC3(C(C1=CCC1C2(C)CCC2C1(C)CC(C(C2(C)C(=O)O)O)O)CC(CC3)(C)C)C(=O)O	M949
远志	YUANZHI	OCc1cc(/C=C/C(=O)O[C@H]2[C@H](O)[C@H](O[C@@]2(CO)O[C@H]2O[C@H](COC(=O)c3ccccc3)[C@H]([C@@H]([C@@H]2O)O)OC(=O)c2ccccc2)CO)ccc1O[C@@H]1O[C@@H](C)[C@@H]([C@H]([C@H]1O)O)O	M950
远志	YUANZHI	OCc1ccc(o1)c1nccc2c1[nH]c1c2cccc1	M954
远志	YUANZHI	OCC1OC(C(C(C1O)O)O)c1c(O)c(C2OC(CO)C(C(C2O)O)O)c(c(c1O)C(=O)c1cccc(c1)O)O	M958
远志	YUANZHI	OCC1OC(C(C(C1O)O)O)c1c(O)cc(c2c1oc1cc(O)c(cc1c2=O)OC)O	M960
远志	YUANZHI	OCC1OC(C(C(C1O)O)O)c1c(O)cc(c2c1oc1ccc(cc1c2=O)O)O	M961
远志	YUANZHI	OCC1OC(C(C(C1O)O)O)c1c(O)cc2c(c1O)c(=O)c1c(o2)cc(c(c1)O)O	M962
远志	YUANZHI	OCC1OC(C(C(C1O)O)O)c1c(O)cc2c(c1O)c(=O)c1c(o2)cc(c(c1)OC)O	M963
远志	YUANZHI	OCC1OC(C(C(C1O)O)OC1OCC(C1O)(O)CO)c1c(O)cc2c(c1O)c(=O)c1c(o2)cc(c(c1)OC)O	M964
远志	YUANZHI	OCC1OC(C(C1O)O)(CO)OC1OC(COC(=O)/C=C/c2cc(OC)c(c(c2)OC)O)C(C(C1O)O)O	M966
远志	YUANZHI	OCC1OC(C(C1O)OC(=O)/C=C/c1cc(OC)c(c(c1)OC)O)(CO)OC1OC(CO)C(C(C1O)O)O	M977
远志	YUANZHI	OCC1OC(C(C1O)OC(=O)/C=C/c1cc(OC)c(c(c1)OC)O)(CO)OC1OC(COC(=O)c2ccc(cc2)O)C(C(C1O)O)O	M978
远志	YUANZHI	OCC1OC(C(C1O)OC(=O)/C=C/c1cc(OC)c(c(c1)OC)OC)(CO)OC1OC(CO)C(C(C1O)O)O	M979
远志	YUANZHI	OCC1OC(C(C1O)OC(=O)/C=C/c1cc(OC)c(c(c1)OC)OC)(CO)OC1OC(COC(=O)/C=C/c2cc(OC)c(c(c2)OC)O)C(C(C1O)O)O	M980
远志	YUANZHI	OCC1OC(C(C1O)OC(=O)/C=C/c1cc(OC)c(c(c1)OC)OC)(CO)OC1OC(COC(=O)c2ccc(cc2)O)C(C(C1O)O)O	M981
远志	YUANZHI	OCC1OC(C(C1O)OC(=O)/C=C/c1ccc(c(c1)OC)O)(CO)OC1OC(CO)C(C(C1O)O)O	M982
远志	YUANZHI	OCC1OC(C(C1O)OC(=O)c1ccccc1)(COC(=O)/C=C/c1ccc(cc1)O)OC1OC(COC(=O)C)C(C(C1OC1OC(CO)C(C(C1O)O)O)OC1OC(CO)C(C(C1O)OC1OC(CO)C(C(C1O)O)O)O)OC(=O)/C=C/c1ccc(c(c1)OC)O	M983
远志	YUANZHI	OCC1OC(C(C1O)OC(=O)c1ccccc1)(COC(=O)/C=C/c1ccc(cc1)O)OC1OC(COC(=O)C)C(C(C1OC1OC(CO)C(C(C1O)O)O)OC1OC(COC(=O)C)C(C(C1O)O)OC1OC(CO)C(C(C1O)O)O)OC(=O)/C=C/c1ccc(c(c1)OC)O	M984
远志	YUANZHI	OCC1OC(C(C1O)OC(=O)c1ccccc1)(COC(=O)/C=C/c1ccc(cc1)O)OC1OC(COC(=O)C)C(C(C1OC1OC(CO)C(C(C1O)O)O)OC1OC(COC(=O)C)C(C(C1O)OC1OC(CO)C(C(C1O)O)O)O)OC(=O)/C=C/c1ccc(c(c1)OC)O	M985
远志	YUANZHI	OCC1OC(C(C1O)OC(=O)c1ccccc1)(COC(=O)/C=C/c1ccc(cc1)O)OC1OC(COC(=O)C)C(C(C1OC1OC(CO)C(C(C1O)O)O)OC1OC(COC(=O)C)C(C(C1O)OC1OC(CO)C(C(C1O)O)O)O)OC(=O)C	M986
远志	YUANZHI	OCC1OC(C(C1O)OC(=O)c1ccccc1)(COC(=O)/C=C/c1ccc(cc1)O)OC1OC(COC(=O)C)C(C(C1OC1OC(CO)C(C(C1O)O)O)OC1OC(COC(=O)C)C(C(C1O)OC1OC(CO)C(C(C1O)O)O)OC(=O)C)OC(=O)/C=C/c1ccc(c(c1)OC)O	M987
远志	YUANZHI	OCC1OC(C(C1O)OC(=O)c1ccccc1)(COC(=O)/C=C\c1ccc(cc1)O)OC1OC(COC(=O)C)C(C(C1OC1OC(CO)C(C(C1O)O)O)OC1OC(COC(=O)C)C(C(C1O)OC1OC(CO)C(C(C1O)O)O)O)OC(=O)/C=C/c1ccc(c(c1)OC)O	M988
远志	YUANZHI	OCC1OC(O)C(C(C1O)O)NC(=O)C	M994

## Sheet: AD-associated gene
A2M
ABCA7
ACE
ACHE
ADAM10
ADAM17
AGER
AMFR
APBA1
APBA2
APBB1
APBB2
APH1A
APLP1
APLP2
APOE
APP
ARC
ATP5A1
BACE1
BACE2
BAX
BCHE
BCL2
BDNF
BIN1
BLMH
BMPER
BPTF
C5orf64
C9orf72
CALHM1
CALM1
CASP2
CASP3
CASP9
CAT
CD2AP
CD33
CD40
CDH2
CDK5
CDK5R1
CHAT
CHMP2B
CHRNA7
CHRNB2
CIB1
CLSTN1
CLU
CNTNAP2
COL25A1
COX5A
CR1
CRH
CRMP1
CST3
CTSB
CTSD
CYCS
DBN1
DHCR24
DNM1L
DOCK3
DPYSL2
DYRK1A
EIF2AK2
EIF2S1
ENO1
EPHA1
EPHA5
EPHA6
ERMP1
ESR1
EWSR1
EXOC3L2
F2
FRMD4A
GAK
GAPDH
GAPDHS
GATA1
GDNF
GFAP
GLRX
GPC1
GRIN1
GRIN2A
GRIN2B
GRIN2C
GRN
GSAP
GSK3A
GSK3B
HFE
HMOX1
HSD17B10
IDE
IGF1
IGF1R
IGF2
IGF2R
IL1A
IL1B
INS
INSR
ITM2B
KCNIP3
LEP
LRAT
LRP1
MAOB
MAPK1
MAPK3
MAPT
MEOX2
MME
MPO
MS4A4A
MS4A6A
MSR1
MT3
MTHFR
MT-ND1
NAE1
NAMPT
NCSTN
NGF
NOS1
NOS3
NPY
NQO1
NRGN
OGG1
OGT
OLR1
PAX2
PAXIP1
PCDH11X
PCSK1N
PICALM
PIN1
PITRM1
PLAU
PLCD1
PLD3
POLN
PPARG
PPP1R3B
PRNP
PSEN1
PSEN2
PSENEN
PVRL2
PYY
RCAN1
REG1A
RELN
RNF6
RTN4
S100B
SERPINA3
SETX
SIGMAR1
SLC2A4
SLC30A4
SLC30A6
SLC4A1AP
SLC6A4
SNCA
SNCB
SOD2
SORL1
SPG11
SQSTM1
STK24
Symbol
SYP
TARDBP
TF
TFAM
TFCP2
TM2D1
TNF
TNFRSF1A
TOMM40
TPI1
TPP1
TREM2
UBB
UBQLN1
UCHL1
VCP
VEGFA
VLDLR
VSNL1
ITPKB
TGFBR3
CXCR4
AEBP1
FSTL1
GEM
TJP2
CSDA
EMP1
ZFP36L1
SLC14A1
TXNIP
BCL6
SLC12A7
GRAMD3
SASH1
ABCA1
YAP1
CD44
ACACB
FOXO1
NFKBIA
NUPR1
KANK2
TRIP10
SYTL4
NRN1
NCALD
RGS4
GAD1
ATP6V1G2
NSF
NAP1L5
GABRA1
NEFL
MRPL15
CHGB
ST6GALNAC5
KIFAP3
SCG2
SST
PCSK1
GOT1
INA
CALY
SYT1
SV2B
HPRT1
NMNAT2
ATP5G3
SERPINI1
NRSN1
AMPH
DYNC1I1
ATP6V1B2
STMN2
GNG3
FIBP
RPH3A
NME1
SNAP25
GABRD
SGIP1
TARBP1
RGS7
MLLT11
MDH1
NDUFB5
COPS4
ENC1
RCAN2
GAD2
HBB
NELL2
NECAP1
SCG5
CRYM
CA10
GPI
PCP4
BEX5
BEX4
ATP1A1
CCK
CD200
TBC1D9
GABRG2
OXCT1
TMEM14A
SNX10
CALB1
MAL2
RALYL
BSCL2
ATP5B
FAR2
SVOP
LETMD1
PCDH8
NDRG4
RIT2
RAB3A
PGK1
GPRASP1
PTGDS
FMOD
PRG4
SLC13A3
OGN
SLC22A6
CTGF
RETSAT
THBD
COBL
CFH
SLC22A8
SLC6A13
ALDH1A2
BAIAP2L1
CP
MGP
BMP7
ITIH2
CCKBR
GPR88
SATB2
SLC6A12
FBLN1
OMD
ACTA2
MPZL2
GJB2
SERPING1
CD74
COCH
IGFN1
CRABP2
SPHK1
CDH1
FZR1
SERPIND1
SPP1
SAMD11
CYP26B1
COL3A1
FOXC2
MYH11
FAM180A
SOWAHB
ACTBL2
CPED1
TAGLN
RBP4
WNT6
MRC2
LCN2
DKKL1
HCAR1
CPLX3
NPHS2
EBF3
DNAH8
SEMA3A
FBLN5
INSRR
GPR182
FIBIN
ANKRD34C
LAMA4
SLC47A1
TRABD2B
MRGPRF
RASGEF1C
PRDM6
CDKN1C
CITED4
F13A1
MYPN
EOMES
IFITM1
FGGY
FGFBP1
S100A9
SLC22A2
COL24A1
LAMP3
CYTL1
STPG1
TDO2
ALX4
FOXP2
EMP3
OLFML2A
FGL2
ADGRG6
PTGFR
SLC26A7
FOXD1
ATP6AP1L
ABI3BP
MYBPC1
DPP4
S100A8
ADAMTSL3
PRDM12
ANGPT2
OVOL2
PMCH
CNN1
PTGER3
SP110
SH2D6
ADAM33
GABRA6
BST1
BDKRB2
USP43
A4GALT
FZD10
CCR1
SLC6A16
BNC2
PLEKHG6
TNNI3
TNNC1
TSPAN11
PDZK1IP1
SVEP1
EBF2
LTF
LRG1
DTL
MYL4
KRT80
CHRNB3
CD79A
CORIN
TRIM63
CTSE
NOX4
SIX2
TSPAN8
LHFPL1
OXT
AGRP
LHX1
DAPL1
CYBB
HIST1H2BA
XIRP2
EN2

## Sheet: 39 AD-associated targets of KXS
Target Gene Symbol
ACHE
BACE1
BCHE
BCL2
CALM1
CASP2
CDK5
CDK5R1
CHRNB2
CTSB
CTSD
DPP4
DYRK1A
ESR1
F2
FOXO1
GABRA1
GABRA6
GABRG2
GAPDH
GSK3B
HBB
HPRT1
HSD17B10
MAOB
MAPK1
MAPT
NOS1
NOX4
NQO1
PPARG
PRNP
RBP4
SIGMAR1
SLC6A4
TNF
TNFRSF1A
VCP
VEGFA
