# Supplementary material for: Systems Pharmacology Approach to Investigate the Mechanism of Kai-Xin-San in Alzheimer’s Disease
Source: Front Pharmacol. 2020 Apr 3;11:381. doi: 10.3389/fphar.2020.00381 (PMC7147119; doi:10.3389/fphar.2020.00381)
Supplement: Supplementary Datasheet S2 — The detailed information of C-T network. [file DataSheet_2.xlsx]

## Sheet: Sheet1
Compound_New_Name	Target ID	Interaction_Types
M267	ACHE	Known
M294	ACHE	Known
M909	ACHE	Known
M98	ACHE	Predicted
M99	ACHE	Predicted
M105	ACHE	Predicted
M132	ACHE	Predicted
M194	ACHE	Predicted
M202	ACHE	Predicted
M233	ACHE	Predicted
M250	ACHE	Predicted
M255	ACHE	Predicted
M307	ACHE	Predicted
M308	ACHE	Predicted
M332	ACHE	Predicted
M356	ACHE	Predicted
M362	ACHE	Predicted
M378	ACHE	Predicted
M388	ACHE	Predicted
M399	ACHE	Predicted
M403	ACHE	Predicted
M419	ACHE	Predicted
M421	ACHE	Predicted
M475	ACHE	Predicted
M507	ACHE	Predicted
M522	ACHE	Predicted
M528	ACHE	Predicted
M529	ACHE	Predicted
M591	ACHE	Predicted
M619	ACHE	Predicted
M764	ACHE	Predicted
M791	ACHE	Predicted
M792	ACHE	Predicted
M794	ACHE	Predicted
M795	ACHE	Predicted
M849	ACHE	Predicted
M850	ACHE	Predicted
M851	ACHE	Predicted
M854	ACHE	Predicted
M979	ACHE	Predicted
M981	ACHE	Predicted
M1017	ACHE	Predicted
M1018	ACHE	Predicted
M1030	ACHE	Predicted
M1041	ACHE	Predicted
M1044	ACHE	Predicted
M1046	ACHE	Predicted
M1058	ACHE	Predicted
M1060	ACHE	Predicted
M1101	ACHE	Predicted
M1102	ACHE	Predicted
M1106	ACHE	Predicted
M1116	ACHE	Predicted
M49	ACHE	Predicted
M67	ACHE	Predicted
M92	ACHE	Predicted
M136	ACHE	Predicted
M199	ACHE	Predicted
M237	ACHE	Predicted
M296	ACHE	Predicted
M320	ACHE	Predicted
M333	ACHE	Predicted
M355	ACHE	Predicted
M366	ACHE	Predicted
M398	ACHE	Predicted
M413	ACHE	Predicted
M414	ACHE	Predicted
M416	ACHE	Predicted
M426	ACHE	Predicted
M429	ACHE	Predicted
M430	ACHE	Predicted
M435	ACHE	Predicted
M441	ACHE	Predicted
M446	ACHE	Predicted
M447	ACHE	Predicted
M455	ACHE	Predicted
M460	ACHE	Predicted
M468	ACHE	Predicted
M469	ACHE	Predicted
M471	ACHE	Predicted
M473	ACHE	Predicted
M476	ACHE	Predicted
M478	ACHE	Predicted
M479	ACHE	Predicted
M480	ACHE	Predicted
M481	ACHE	Predicted
M527	ACHE	Predicted
M547	ACHE	Predicted
M583	ACHE	Predicted
M624	ACHE	Predicted
M627	ACHE	Predicted
M639	ACHE	Predicted
M787	ACHE	Predicted
M788	ACHE	Predicted
M812	ACHE	Predicted
M821	ACHE	Predicted
M826	ACHE	Predicted
M827	ACHE	Predicted
M959	ACHE	Predicted
M961	ACHE	Predicted
M970	ACHE	Predicted
M993	ACHE	Predicted
M1043	ACHE	Predicted
M1045	ACHE	Predicted
M1049	ACHE	Predicted
M1071	ACHE	Predicted
M1072	ACHE	Predicted
M1095	ACHE	Predicted
M52	ACHE	Predicted
M53	ACHE	Predicted
M138	ACHE	Predicted
M264	ACHE	Predicted
M265	ACHE	Predicted
M297	ACHE	Predicted
M323	ACHE	Predicted
M328	ACHE	Predicted
M383	ACHE	Predicted
M395	ACHE	Predicted
M396	ACHE	Predicted
M537	ACHE	Predicted
M541	ACHE	Predicted
M557	ACHE	Predicted
M558	ACHE	Predicted
M595	ACHE	Predicted
M626	ACHE	Predicted
M634	ACHE	Predicted
M726	ACHE	Predicted
M728	ACHE	Predicted
M736	ACHE	Predicted
M737	ACHE	Predicted
M758	ACHE	Predicted
M763	ACHE	Predicted
M922	ACHE	Predicted
M946	ACHE	Predicted
M952	ACHE	Predicted
M962	ACHE	Predicted
M980	ACHE	Predicted
M1059	ACHE	Predicted
M1099	ACHE	Predicted
M1111	ACHE	Predicted
M13	ACHE	Predicted
M39	ACHE	Predicted
M71	ACHE	Predicted
M177	ACHE	Predicted
M315	ACHE	Predicted
M316	ACHE	Predicted
M318	ACHE	Predicted
M331	ACHE	Predicted
M339	ACHE	Predicted
M370	ACHE	Predicted
M371	ACHE	Predicted
M417	ACHE	Predicted
M437	ACHE	Predicted
M444	ACHE	Predicted
M450	ACHE	Predicted
M456	ACHE	Predicted
M462	ACHE	Predicted
M465	ACHE	Predicted
M477	ACHE	Predicted
M521	ACHE	Predicted
M524	ACHE	Predicted
M533	ACHE	Predicted
M546	ACHE	Predicted
M549	ACHE	Predicted
M561	ACHE	Predicted
M659	ACHE	Predicted
M685	ACHE	Predicted
M716	ACHE	Predicted
M743	ACHE	Predicted
M934	ACHE	Predicted
M943	ACHE	Predicted
M947	ACHE	Predicted
M960	ACHE	Predicted
M963	ACHE	Predicted
M5	ACHE	Predicted
M14	ACHE	Predicted
M38	ACHE	Predicted
M70	ACHE	Predicted
M110	ACHE	Predicted
M168	ACHE	Predicted
M249	ACHE	Predicted
M271	ACHE	Predicted
M275	ACHE	Predicted
M281	ACHE	Predicted
M334	ACHE	Predicted
M357	ACHE	Predicted
M394	ACHE	Predicted
M397	ACHE	Predicted
M451	ACHE	Predicted
M452	ACHE	Predicted
M453	ACHE	Predicted
M457	ACHE	Predicted
M458	ACHE	Predicted
M466	ACHE	Predicted
M467	ACHE	Predicted
M514	ACHE	Predicted
M532	ACHE	Predicted
M538	ACHE	Predicted
M539	ACHE	Predicted
M543	ACHE	Predicted
M550	ACHE	Predicted
M567	ACHE	Predicted
M649	ACHE	Predicted
M662	ACHE	Predicted
M670	ACHE	Predicted
M677	ACHE	Predicted
M739	ACHE	Predicted
M740	ACHE	Predicted
M9	ACHE	Predicted
M10	ACHE	Predicted
M42	ACHE	Predicted
M57	ACHE	Predicted
M95	ACHE	Predicted
M254	ACHE	Predicted
M270	ACHE	Predicted
M278	ACHE	Predicted
M317	ACHE	Predicted
M327	ACHE	Predicted
M343	ACHE	Predicted
M344	ACHE	Predicted
M346	ACHE	Predicted
M348	ACHE	Predicted
M349	ACHE	Predicted
M365	ACHE	Predicted
M498	ACHE	Predicted
M509	ACHE	Predicted
M513	ACHE	Predicted
M531	ACHE	Predicted
M571	ACHE	Predicted
M589	ACHE	Predicted
M596	ACHE	Predicted
M598	ACHE	Predicted
M605	ACHE	Predicted
M667	ACHE	Predicted
M668	ACHE	Predicted
M671	ACHE	Predicted
M734	ACHE	Predicted
M742	ACHE	Predicted
M924	ACHE	Predicted
M1029	ACHE	Predicted
M1117	ACHE	Predicted
M20	ACHE	Predicted
M25	ACHE	Predicted
M33	ACHE	Predicted
M48	ACHE	Predicted
M107	ACHE	Predicted
M116	ACHE	Predicted
M118	ACHE	Predicted
M131	ACHE	Predicted
M133	ACHE	Predicted
M171	ACHE	Predicted
M201	ACHE	Predicted
M218	ACHE	Predicted
M241	ACHE	Predicted
M242	ACHE	Predicted
M287	ACHE	Predicted
M288	ACHE	Predicted
M347	ACHE	Predicted
M504	ACHE	Predicted
M560	ACHE	Predicted
M563	ACHE	Predicted
M592	ACHE	Predicted
M617	ACHE	Predicted
M630	ACHE	Predicted
M684	ACHE	Predicted
M944	ACHE	Predicted
M969	ACHE	Predicted
M51	ACHE	Predicted
M120	ACHE	Predicted
M135	ACHE	Predicted
M180	ACHE	Predicted
M226	ACHE	Predicted
M230	ACHE	Predicted
M238	ACHE	Predicted
M244	ACHE	Predicted
M245	ACHE	Predicted
M282	ACHE	Predicted
M286	ACHE	Predicted
M303	ACHE	Predicted
M319	ACHE	Predicted
M335	ACHE	Predicted
M490	ACHE	Predicted
M493	ACHE	Predicted
M502	ACHE	Predicted
M503	ACHE	Predicted
M564	ACHE	Predicted
M892	ACHE	Predicted
M964	ACHE	Predicted
M29	ACHE	Predicted
M32	ACHE	Predicted
M34	ACHE	Predicted
M35	ACHE	Predicted
M47	ACHE	Predicted
M62	ACHE	Predicted
M63	ACHE	Predicted
M64	ACHE	Predicted
M68	ACHE	Predicted
M69	ACHE	Predicted
M100	ACHE	Predicted
M102	ACHE	Predicted
M103	ACHE	Predicted
M104	ACHE	Predicted
M109	ACHE	Predicted
M174	ACHE	Predicted
M179	ACHE	Predicted
M190	ACHE	Predicted
M195	ACHE	Predicted
M205	ACHE	Predicted
M215	ACHE	Predicted
M222	ACHE	Predicted
M277	ACHE	Predicted
M285	ACHE	Predicted
M289	ACHE	Predicted
M293	ACHE	Predicted
M295	ACHE	Predicted
M314	ACHE	Predicted
M389	ACHE	Predicted
M483	ACHE	Predicted
M552	ACHE	Predicted
M555	ACHE	Predicted
M570	ACHE	Predicted
M572	ACHE	Predicted
M573	ACHE	Predicted
M579	ACHE	Predicted
M590	ACHE	Predicted
M604	ACHE	Predicted
M1115	ACHE	Predicted
M1	ACHE	Predicted
M81	ACHE	Predicted
M137	ACHE	Predicted
M200	ACHE	Predicted
M214	ACHE	Predicted
M225	ACHE	Predicted
M225	ACHE	Predicted
M489	ACHE	Predicted
M492	ACHE	Predicted
M580	ACHE	Predicted
M581	ACHE	Predicted
M587	ACHE	Predicted
M628	ACHE	Predicted
M669	ACHE	Predicted
M889	ACHE	Predicted
M1113	ACHE	Predicted
M16	ACHE	Predicted
M26	ACHE	Predicted
M27	ACHE	Predicted
M44	ACHE	Predicted
M56	ACHE	Predicted
M91	ACHE	Predicted
M108	ACHE	Predicted
M279	ACHE	Predicted
M283	ACHE	Predicted
M292	ACHE	Predicted
M491	ACHE	Predicted
M559	ACHE	Predicted
M577	ACHE	Predicted
M584	ACHE	Predicted
M681	ACHE	Predicted
M741	ACHE	Predicted
M750	ACHE	Predicted
M780	ACHE	Predicted
M901	ACHE	Predicted
M991	ACHE	Predicted
M992	ACHE	Predicted
M1114	ACHE	Predicted
M17	ACHE	Predicted
M19	ACHE	Predicted
M23	ACHE	Predicted
M41	ACHE	Predicted
M54	ACHE	Predicted
M54	ACHE	Predicted
M175	ACHE	Predicted
M183	ACHE	Predicted
M217	ACHE	Predicted
M251	ACHE	Predicted
M284	ACHE	Predicted
M302	ACHE	Predicted
M488	ACHE	Predicted
M525	ACHE	Predicted
M578	ACHE	Predicted
M588	ACHE	Predicted
M672	ACHE	Predicted
M713	ACHE	Predicted
M50	ACHE	Predicted
M83	ACHE	Predicted
M170	ACHE	Predicted
M185	ACHE	Predicted
M208	ACHE	Predicted
M211	ACHE	Predicted
M212	ACHE	Predicted
M213	ACHE	Predicted
M240	ACHE	Predicted
M505	ACHE	Predicted
M506	ACHE	Predicted
M569	ACHE	Predicted
M582	ACHE	Predicted
M597	ACHE	Predicted
M600	ACHE	Predicted
M601	ACHE	Predicted
M602	ACHE	Predicted
M603	ACHE	Predicted
M607	ACHE	Predicted
M1112	ACHE	Predicted
M4	ACHE	Predicted
M15	ACHE	Predicted
M21	ACHE	Predicted
M46	ACHE	Predicted
M80	ACHE	Predicted
M134	ACHE	Predicted
M169	ACHE	Predicted
M224	ACHE	Predicted
M229	ACHE	Predicted
M235	ACHE	Predicted
M239	ACHE	Predicted
M243	ACHE	Predicted
M260	ACHE	Predicted
M326	ACHE	Predicted
M482	ACHE	Predicted
M497	ACHE	Predicted
M516	ACHE	Predicted
M568	ACHE	Predicted
M586	ACHE	Predicted
M700	ACHE	Predicted
M8	ACHE	Predicted
M111	ACHE	Predicted
M125	ACHE	Predicted
M203	ACHE	Predicted
M204	ACHE	Predicted
M206	ACHE	Predicted
M207	ACHE	Predicted
M216	ACHE	Predicted
M219	ACHE	Predicted
M220	ACHE	Predicted
M223	ACHE	Predicted
M227	ACHE	Predicted
M228	ACHE	Predicted
M236	ACHE	Predicted
M551	ACHE	Predicted
M625	ACHE	Predicted
M635	ACHE	Predicted
M853	ACHE	Predicted
M958	ACHE	Predicted
M121	ACHE	Predicted
M122	ACHE	Predicted
M18	ACHE	Predicted
M24	ACHE	Predicted
M299	ACHE	Predicted
M300	ACHE	Predicted
M939	ACHE	Predicted
M322	ACHE	Predicted
M1110	ACHE	Predicted
M268	ACHE	Predicted
M269	ACHE	Predicted
M324	ACHE	Predicted
M499	BACE1	Predicted
M557	BACE1	Predicted
M608	BACE1	Predicted
M618	BACE1	Predicted
M754	BACE1	Predicted
M755	BACE1	Predicted
M759	BACE1	Predicted
M802	BACE1	Predicted
M933	BACE1	Predicted
M965	BACE1	Predicted
M967	BACE1	Predicted
M989	BACE1	Predicted
M993	BACE1	Predicted
M1012	BACE1	Predicted
M1013	BACE1	Predicted
M1025	BACE1	Predicted
M568	BACE1	Predicted
M781	BACE1	Predicted
M858	BACE1	Predicted
M859	BACE1	Predicted
M878	BACE1	Predicted
M888	BACE1	Predicted
M890	BACE1	Predicted
M927	BACE1	Predicted
M995	BACE1	Predicted
M996	BACE1	Predicted
M1011	BACE1	Predicted
M20	BACE1	Predicted
M185	BACE1	Predicted
M254	BACE1	Predicted
M561	BACE1	Predicted
M847	BACE1	Predicted
M1034	BACE1	Predicted
M1035	BACE1	Predicted
M1114	BACE1	Predicted
M1115	BACE1	Predicted
M554	BACE1	Predicted
M569	BACE1	Predicted
M592	BACE1	Predicted
M744	BACE1	Predicted
M846	BACE1	Predicted
M849	BACE1	Predicted
M851	BACE1	Predicted
M889	BACE1	Predicted
M1030	BACE1	Predicted
M1031	BACE1	Predicted
M1032	BACE1	Predicted
M1058	BACE1	Predicted
M1060	BACE1	Predicted
M572	BACE1	Predicted
M758	BACE1	Predicted
M762	BACE1	Predicted
M764	BACE1	Predicted
M883	BACE1	Predicted
M912	BACE1	Predicted
M957	BACE1	Predicted
M968	BACE1	Predicted
M978	BACE1	Predicted
M981	BACE1	Predicted
M1107	BACE1	Predicted
M267	BACE1	Predicted
M294	BACE1	Predicted
M532	BACE1	Predicted
M556	BACE1	Predicted
M558	BACE1	Predicted
M765	BACE1	Predicted
M862	BACE1	Predicted
M940	BACE1	Predicted
M974	BACE1	Predicted
M979	BACE1	Predicted
M1001	BACE1	Predicted
M1100	BACE1	Predicted
M67	BACE1	Predicted
M80	BACE1	Predicted
M546	BACE1	Predicted
M549	BACE1	Predicted
M555	BACE1	Predicted
M564	BACE1	Predicted
M589	BACE1	Predicted
M624	BACE1	Predicted
M627	BACE1	Predicted
M763	BACE1	Predicted
M959	BACE1	Predicted
M980	BACE1	Predicted
M563	BACE1	Predicted
M586	BACE1	Predicted
M756	BACE1	Predicted
M966	BACE1	Predicted
M120	BACE1	Predicted
M527	BACE1	Predicted
M585	BACE1	Predicted
M739	BACE1	Predicted
M740	BACE1	Predicted
M761	BACE1	Predicted
M779	BACE1	Predicted
M800	BACE1	Predicted
M861	BACE1	Predicted
M973	BACE1	Predicted
M977	BACE1	Predicted
M1112	BACE1	Predicted
M1113	BACE1	Predicted
M14	BACE1	Predicted
M548	BACE1	Predicted
M760	BACE1	Predicted
M768	BACE1	Predicted
M853	BACE1	Predicted
M958	BACE1	Predicted
M1059	BACE1	Predicted
M13	BACE1	Predicted
M591	BACE1	Predicted
M855	BACE1	Predicted
M856	BACE1	Predicted
M15	BACE1	Predicted
M535	BACE1	Predicted
M593	BACE1	Predicted
M594	BACE1	Predicted
M610	BACE1	Predicted
M643	BACE1	Predicted
M854	BACE1	Predicted
M928	BACE1	Predicted
M1099	BACE1	Predicted
M19	BACE1	Predicted
M587	BACE1	Predicted
M923	BACE1	Predicted
M16	BACE1	Predicted
M578	BACE1	Predicted
M600	BACE1	Predicted
M601	BACE1	Predicted
M602	BACE1	Predicted
M603	BACE1	Predicted
M669	BACE1	Predicted
M850	BACE1	Predicted
M1014	BACE1	Predicted
M577	BACE1	Predicted
M580	BACE1	Predicted
M581	BACE1	Predicted
M588	BACE1	Predicted
M1029	BACE1	Predicted
M326	BACE1	Predicted
M343	BACE1	Predicted
M344	BACE1	Predicted
M348	BACE1	Predicted
M349	BACE1	Predicted
M528	BACE1	Predicted
M529	BACE1	Predicted
M531	BACE1	Predicted
M533	BACE1	Predicted
M538	BACE1	Predicted
M539	BACE1	Predicted
M579	BACE1	Predicted
M582	BACE1	Predicted
M590	BACE1	Predicted
M595	BACE1	Predicted
M596	BACE1	Predicted
M598	BACE1	Predicted
M605	BACE1	Predicted
M607	BACE1	Predicted
M623	BACE1	Predicted
M743	BACE1	Predicted
M848	BACE1	Predicted
M924	BACE1	Predicted
M931	BACE1	Predicted
M947	BACE1	Predicted
M960	BACE1	Predicted
M961	BACE1	Predicted
M962	BACE1	Predicted
M963	BACE1	Predicted
M964	BACE1	Predicted
M1057	BACE1	Predicted
M168	BACE1	Predicted
M571	BACE1	Predicted
M922	BACE1	Predicted
M330	BACE1	Predicted
M364	BACE1	Predicted
M9	BCHE	Predicted
M10	BCHE	Predicted
M53	BCHE	Predicted
M238	BCHE	Predicted
M239	BCHE	Predicted
M32	BCHE	Predicted
M34	BCHE	Predicted
M35	BCHE	Predicted
M62	BCHE	Predicted
M63	BCHE	Predicted
M64	BCHE	Predicted
M111	BCHE	Predicted
M228	BCHE	Predicted
M669	BCHE	Predicted
M681	BCHE	Predicted
M135	BCHE	Predicted
M229	BCHE	Predicted
M326	BCHE	Predicted
M493	BCHE	Predicted
M116	BCHE	Predicted
M118	BCHE	Predicted
M131	BCHE	Predicted
M133	BCHE	Predicted
M68	BCHE	Predicted
M69	BCHE	Predicted
M185	BCHE	Predicted
M223	BCHE	Predicted
M240	BCHE	Predicted
M269	BCHE	Predicted
M502	BCHE	Predicted
M503	BCHE	Predicted
M134	BCHE	Predicted
M8	BCHE	Predicted
M125	BCHE	Predicted
M121	BCHE	Predicted
M122	BCHE	Predicted
M267	BCHE	Predicted
M294	BCHE	Predicted
M183	BCL2	Predicted
M490	BCL2	Predicted
M847	BCL2	Predicted
M1034	BCL2	Predicted
M492	BCL2	Predicted
M494	BCL2	Predicted
M259	BCL2	Predicted
M951	BCL2	Predicted
M184	BCL2	Predicted
M651	BCL2	Predicted
M534	BCL2	Predicted
M599	CALM1	Predicted
M176	CALM1	Predicted
M641	CASP2	Known
M639	CASP2	Predicted
M697	CASP2	Predicted
M1109	CASP2	Predicted
M544	CASP2	Predicted
M687	CASP2	Predicted
M640	CASP2	Predicted
M909	CDK5	Known
M621	CDK5	Predicted
M622	CDK5	Predicted
M621	CDK5R1	Known
M622	CDK5R1	Known
M909	CDK5R1	Predicted
M974	CDK5R1	Predicted
M1111	CDK5R1	Predicted
M971	CDK5R1	Predicted
M597	CHRNB2	Predicted
M21	CHRNB2	Predicted
M389	CHRNB2	Predicted
M944	CHRNB2	Predicted
M501	CTSB	Predicted
M664	CTSB	Predicted
M730	CTSB	Predicted
M265	CTSB	Predicted
M72	CTSD	Predicted
M73	CTSD	Predicted
M665	CTSD	Predicted
M662	CTSD	Predicted
M940	DPP4	Predicted
M408	DPP4	Predicted
M422	DPP4	Predicted
M442	DPP4	Predicted
M351	DPP4	Predicted
M381	DPP4	Predicted
M401	DPP4	Predicted
M377	DPP4	Predicted
M378	DPP4	Predicted
M386	DPP4	Predicted
M390	DPP4	Predicted
M402	DPP4	Predicted
M403	DPP4	Predicted
M372	DPP4	Predicted
M400	DPP4	Predicted
M85	DPP4	Predicted
M379	DPP4	Predicted
M404	DPP4	Predicted
M1116	DPP4	Predicted
M89	DPP4	Predicted
M92	DPP4	Predicted
M143	DPP4	Predicted
M368	DPP4	Predicted
M373	DPP4	Predicted
M375	DPP4	Predicted
M376	DPP4	Predicted
M380	DPP4	Predicted
M384	DPP4	Predicted
M385	DPP4	Predicted
M391	DPP4	Predicted
M405	DPP4	Predicted
M407	DPP4	Predicted
M5	DPP4	Predicted
M86	DPP4	Predicted
M88	DPP4	Predicted
M97	DPP4	Predicted
M406	DPP4	Predicted
M621	DYRK1A	Known
M622	DYRK1A	Known
M257	ESR1	Known
M909	ESR1	Known
M27	ESR1	Predicted
M175	ESR1	Predicted
M283	ESR1	Predicted
M660	ESR1	Predicted
M956	ESR1	Predicted
M260	ESR1	Predicted
M619	ESR1	Predicted
M680	ESR1	Predicted
M897	ESR1	Predicted
M233	ESR1	Predicted
M268	ESR1	Predicted
M279	ESR1	Predicted
M287	ESR1	Predicted
M296	ESR1	Predicted
M606	ESR1	Predicted
M993	ESR1	Predicted
M135	ESR1	Predicted
M284	ESR1	Predicted
M288	ESR1	Predicted
M29	ESR1	Predicted
M101	ESR1	Predicted
M272	ESR1	Predicted
M285	ESR1	Predicted
M289	ESR1	Predicted
M509	ESR1	Predicted
M513	ESR1	Predicted
M577	ESR1	Predicted
M735	ESR1	Predicted
M200	ESR1	Predicted
M51	ESR1	Predicted
M215	ESR1	Predicted
M281	ESR1	Predicted
M290	ESR1	Predicted
M45	ESR1	Predicted
M130	ESR1	Predicted
M580	ESR1	Predicted
M581	ESR1	Predicted
M28	ESR1	Predicted
M273	ESR1	Predicted
M275	ESR1	Predicted
M276	ESR1	Predicted
M172	ESR1	Predicted
M173	ESR1	Predicted
M677	ESR1	Predicted
M910	ESR1	Predicted
M911	ESR1	Predicted
M55	ESR1	Predicted
M76	ESR1	Predicted
M209	ESR1	Predicted
M210	ESR1	Predicted
M506	ESR1	Predicted
M591	ESR1	Predicted
M687	ESR1	Predicted
M952	ESR1	Predicted
M176	ESR1	Predicted
M687	F2	Predicted
M903	F2	Predicted
M542	FOXO1	Predicted
M495	GABRA1	Known
M638	GABRA1	Known
M903	GABRA1	Predicted
M495	GABRA6	Known
M638	GABRA6	Known
M495	GABRG2	Known
M638	GABRG2	Known
M693	GAPDH	Predicted
M909	GSK3B	Known
M621	GSK3B	Predicted
M622	GSK3B	Predicted
M620	HBB	Predicted
M325	HBB	Predicted
M298	HBB	Predicted
M297	HPRT1	Predicted
M926	HPRT1	Predicted
M257	HSD17B10	Known
M686	HSD17B10	Known
M696	HSD17B10	Known
M909	HSD17B10	Known
M93	HSD17B10	Predicted
M150	HSD17B10	Predicted
M267	HSD17B10	Predicted
M294	HSD17B10	Predicted
M560	HSD17B10	Predicted
M567	HSD17B10	Predicted
M611	HSD17B10	Predicted
M618	HSD17B10	Predicted
M939	HSD17B10	Predicted
M680	HSD17B10	Predicted
M706	HSD17B10	Predicted
M730	HSD17B10	Predicted
M449	HSD17B10	Predicted
M500	HSD17B10	Predicted
M688	HSD17B10	Predicted
M566	HSD17B10	Predicted
M629	HSD17B10	Predicted
M637	HSD17B10	Predicted
M704	HSD17B10	Predicted
M904	HSD17B10	Predicted
M956	HSD17B10	Predicted
M1109	HSD17B10	Predicted
M2	HSD17B10	Predicted
M31	HSD17B10	Predicted
M265	HSD17B10	Predicted
M534	HSD17B10	Predicted
M436	HSD17B10	Predicted
M644	HSD17B10	Predicted
M698	HSD17B10	Predicted
M701	HSD17B10	Predicted
M3	HSD17B10	Predicted
M84	HSD17B10	Predicted
M953	HSD17B10	Predicted
M382	HSD17B10	Predicted
M427	HSD17B10	Predicted
M638	HSD17B10	Predicted
M731	HSD17B10	Predicted
M955	HSD17B10	Predicted
M1108	HSD17B10	Predicted
M685	HSD17B10	Predicted
M716	HSD17B10	Predicted
M609	HSD17B10	Predicted
M699	HSD17B10	Predicted
M258	HSD17B10	Predicted
M574	HSD17B10	Predicted
M702	HSD17B10	Predicted
M82	HSD17B10	Predicted
M85	HSD17B10	Predicted
M298	HSD17B10	Predicted
M325	HSD17B10	Predicted
M379	HSD17B10	Predicted
M404	HSD17B10	Predicted
M504	HSD17B10	Predicted
M536	HSD17B10	Predicted
M641	HSD17B10	Predicted
M679	HSD17B10	Predicted
M713	HSD17B10	Predicted
M1110	HSD17B10	Predicted
M312	HSD17B10	Predicted
M482	HSD17B10	Predicted
M497	HSD17B10	Predicted
M530	HSD17B10	Predicted
M545	HSD17B10	Predicted
M620	HSD17B10	Predicted
M672	HSD17B10	Predicted
M697	HSD17B10	Predicted
M501	HSD17B10	Predicted
M537	HSD17B10	Predicted
M544	HSD17B10	Predicted
M562	HSD17B10	Predicted
M635	HSD17B10	Predicted
M640	HSD17B10	Predicted
M910	HSD17B10	Predicted
M911	HSD17B10	Predicted
M653	HSD17B10	Predicted
M700	HSD17B10	Predicted
M388	HSD17B10	Predicted
M687	HSD17B10	Predicted
M703	HSD17B10	Predicted
M301	HSD17B10	Predicted
M93	MAOB	Known
M738	MAOB	Known
M32	MAOB	Predicted
M34	MAOB	Predicted
M35	MAOB	Predicted
M62	MAOB	Predicted
M63	MAOB	Predicted
M64	MAOB	Predicted
M731	MAOB	Predicted
M954	MAOB	Predicted
M305	MAOB	Predicted
M8	MAOB	Predicted
M545	MAOB	Predicted
M619	MAOB	Predicted
M496	MAOB	Predicted
M673	MAOB	Predicted
M674	MAOB	Predicted
M904	MAOB	Predicted
M693	MAOB	Predicted
M258	MAPK1	Known
M609	MAPK1	Known
M686	MAPK1	Known
M17	MAPK1	Predicted
M23	MAPK1	Predicted
M46	MAPK1	Predicted
M75	MAPK1	Predicted
M85	MAPK1	Predicted
M88	MAPK1	Predicted
M103	MAPK1	Predicted
M106	MAPK1	Predicted
M119	MAPK1	Predicted
M124	MAPK1	Predicted
M127	MAPK1	Predicted
M128	MAPK1	Predicted
M176	MAPK1	Predicted
M224	MAPK1	Predicted
M240	MAPK1	Predicted
M305	MAPK1	Predicted
M306	MAPK1	Predicted
M343	MAPK1	Predicted
M344	MAPK1	Predicted
M348	MAPK1	Predicted
M349	MAPK1	Predicted
M355	MAPK1	Predicted
M379	MAPK1	Predicted
M381	MAPK1	Predicted
M386	MAPK1	Predicted
M390	MAPK1	Predicted
M401	MAPK1	Predicted
M404	MAPK1	Predicted
M407	MAPK1	Predicted
M410	MAPK1	Predicted
M424	MAPK1	Predicted
M439	MAPK1	Predicted
M490	MAPK1	Predicted
M550	MAPK1	Predicted
M580	MAPK1	Predicted
M581	MAPK1	Predicted
M647	MAPK1	Predicted
M671	MAPK1	Predicted
M682	MAPK1	Predicted
M736	MAPK1	Predicted
M737	MAPK1	Predicted
M741	MAPK1	Predicted
M742	MAPK1	Predicted
M779	MAPK1	Predicted
M799	MAPK1	Predicted
M834	MAPK1	Predicted
M895	MAPK1	Predicted
M896	MAPK1	Predicted
M899	MAPK1	Predicted
M900	MAPK1	Predicted
M906	MAPK1	Predicted
M943	MAPK1	Predicted
M959	MAPK1	Predicted
M964	MAPK1	Predicted
M1023	MAPK1	Predicted
M1029	MAPK1	Predicted
M1086	MAPK1	Predicted
M6	MAPK1	Predicted
M7	MAPK1	Predicted
M13	MAPK1	Predicted
M86	MAPK1	Predicted
M91	MAPK1	Predicted
M98	MAPK1	Predicted
M171	MAPK1	Predicted
M174	MAPK1	Predicted
M191	MAPK1	Predicted
M196	MAPK1	Predicted
M198	MAPK1	Predicted
M217	MAPK1	Predicted
M221	MAPK1	Predicted
M239	MAPK1	Predicted
M266	MAPK1	Predicted
M270	MAPK1	Predicted
M312	MAPK1	Predicted
M323	MAPK1	Predicted
M329	MAPK1	Predicted
M356	MAPK1	Predicted
M378	MAPK1	Predicted
M388	MAPK1	Predicted
M403	MAPK1	Predicted
M406	MAPK1	Predicted
M492	MAPK1	Predicted
M528	MAPK1	Predicted
M529	MAPK1	Predicted
M531	MAPK1	Predicted
M552	MAPK1	Predicted
M565	MAPK1	Predicted
M596	MAPK1	Predicted
M598	MAPK1	Predicted
M625	MAPK1	Predicted
M651	MAPK1	Predicted
M668	MAPK1	Predicted
M679	MAPK1	Predicted
M722	MAPK1	Predicted
M743	MAPK1	Predicted
M852	MAPK1	Predicted
M856	MAPK1	Predicted
M884	MAPK1	Predicted
M894	MAPK1	Predicted
M913	MAPK1	Predicted
M918	MAPK1	Predicted
M947	MAPK1	Predicted
M948	MAPK1	Predicted
M1061	MAPK1	Predicted
M8	MAPK1	Predicted
M9	MAPK1	Predicted
M10	MAPK1	Predicted
M48	MAPK1	Predicted
M68	MAPK1	Predicted
M69	MAPK1	Predicted
M175	MAPK1	Predicted
M203	MAPK1	Predicted
M204	MAPK1	Predicted
M206	MAPK1	Predicted
M207	MAPK1	Predicted
M216	MAPK1	Predicted
M219	MAPK1	Predicted
M220	MAPK1	Predicted
M252	MAPK1	Predicted
M303	MAPK1	Predicted
M304	MAPK1	Predicted
M319	MAPK1	Predicted
M331	MAPK1	Predicted
M366	MAPK1	Predicted
M377	MAPK1	Predicted
M402	MAPK1	Predicted
M483	MAPK1	Predicted
M505	MAPK1	Predicted
M507	MAPK1	Predicted
M515	MAPK1	Predicted
M533	MAPK1	Predicted
M538	MAPK1	Predicted
M539	MAPK1	Predicted
M540	MAPK1	Predicted
M556	MAPK1	Predicted
M563	MAPK1	Predicted
M572	MAPK1	Predicted
M573	MAPK1	Predicted
M579	MAPK1	Predicted
M590	MAPK1	Predicted
M623	MAPK1	Predicted
M632	MAPK1	Predicted
M732	MAPK1	Predicted
M734	MAPK1	Predicted
M915	MAPK1	Predicted
M921	MAPK1	Predicted
M934	MAPK1	Predicted
M957	MAPK1	Predicted
M1070	MAPK1	Predicted
M1110	MAPK1	Predicted
M11	MAPK1	Predicted
M14	MAPK1	Predicted
M31	MAPK1	Predicted
M53	MAPK1	Predicted
M58	MAPK1	Predicted
M93	MAPK1	Predicted
M110	MAPK1	Predicted
M115	MAPK1	Predicted
M136	MAPK1	Predicted
M170	MAPK1	Predicted
M184	MAPK1	Predicted
M202	MAPK1	Predicted
M218	MAPK1	Predicted
M236	MAPK1	Predicted
M260	MAPK1	Predicted
M334	MAPK1	Predicted
M488	MAPK1	Predicted
M504	MAPK1	Predicted
M516	MAPK1	Predicted
M532	MAPK1	Predicted
M564	MAPK1	Predicted
M576	MAPK1	Predicted
M577	MAPK1	Predicted
M585	MAPK1	Predicted
M595	MAPK1	Predicted
M610	MAPK1	Predicted
M620	MAPK1	Predicted
M624	MAPK1	Predicted
M630	MAPK1	Predicted
M677	MAPK1	Predicted
M696	MAPK1	Predicted
M854	MAPK1	Predicted
M857	MAPK1	Predicted
M888	MAPK1	Predicted
M922	MAPK1	Predicted
M994	MAPK1	Predicted
M1035	MAPK1	Predicted
M1073	MAPK1	Predicted
M1099	MAPK1	Predicted
M3	MAPK1	Predicted
M47	MAPK1	Predicted
M50	MAPK1	Predicted
M139	MAPK1	Predicted
M183	MAPK1	Predicted
M214	MAPK1	Predicted
M227	MAPK1	Predicted
M250	MAPK1	Predicted
M264	MAPK1	Predicted
M308	MAPK1	Predicted
M314	MAPK1	Predicted
M321	MAPK1	Predicted
M491	MAPK1	Predicted
M535	MAPK1	Predicted
M571	MAPK1	Predicted
M578	MAPK1	Predicted
M592	MAPK1	Predicted
M600	MAPK1	Predicted
M603	MAPK1	Predicted
M604	MAPK1	Predicted
M627	MAPK1	Predicted
M685	MAPK1	Predicted
M698	MAPK1	Predicted
M728	MAPK1	Predicted
M733	MAPK1	Predicted
M780	MAPK1	Predicted
M818	MAPK1	Predicted
M1014	MAPK1	Predicted
M1078	MAPK1	Predicted
M1087	MAPK1	Predicted
M1117	MAPK1	Predicted
M16	MAPK1	Predicted
M49	MAPK1	Predicted
M97	MAPK1	Predicted
M99	MAPK1	Predicted
M102	MAPK1	Predicted
M105	MAPK1	Predicted
M125	MAPK1	Predicted
M205	MAPK1	Predicted
M222	MAPK1	Predicted
M243	MAPK1	Predicted
M310	MAPK1	Predicted
M313	MAPK1	Predicted
M320	MAPK1	Predicted
M427	MAPK1	Predicted
M551	MAPK1	Predicted
M570	MAPK1	Predicted
M574	MAPK1	Predicted
M593	MAPK1	Predicted
M594	MAPK1	Predicted
M601	MAPK1	Predicted
M602	MAPK1	Predicted
M674	MAPK1	Predicted
M681	MAPK1	Predicted
M684	MAPK1	Predicted
M716	MAPK1	Predicted
M817	MAPK1	Predicted
M819	MAPK1	Predicted
M846	MAPK1	Predicted
M853	MAPK1	Predicted
M923	MAPK1	Predicted
M938	MAPK1	Predicted
M955	MAPK1	Predicted
M958	MAPK1	Predicted
M1030	MAPK1	Predicted
M1031	MAPK1	Predicted
M1032	MAPK1	Predicted
M1080	MAPK1	Predicted
M1091	MAPK1	Predicted
M1116	MAPK1	Predicted
M2	MAPK1	Predicted
M83	MAPK1	Predicted
M111	MAPK1	Predicted
M121	MAPK1	Predicted
M122	MAPK1	Predicted
M137	MAPK1	Predicted
M169	MAPK1	Predicted
M228	MAPK1	Predicted
M229	MAPK1	Predicted
M357	MAPK1	Predicted
M541	MAPK1	Predicted
M561	MAPK1	Predicted
M568	MAPK1	Predicted
M569	MAPK1	Predicted
M643	MAPK1	Predicted
M669	MAPK1	Predicted
M678	MAPK1	Predicted
M727	MAPK1	Predicted
M729	MAPK1	Predicted
M893	MAPK1	Predicted
M912	MAPK1	Predicted
M928	MAPK1	Predicted
M991	MAPK1	Predicted
M992	MAPK1	Predicted
M1112	MAPK1	Predicted
M1113	MAPK1	Predicted
M18	MAPK1	Predicted
M19	MAPK1	Predicted
M20	MAPK1	Predicted
M24	MAPK1	Predicted
M66	MAPK1	Predicted
M382	MAPK1	Predicted
M455	MAPK1	Predicted
M557	MAPK1	Predicted
M582	MAPK1	Predicted
M607	MAPK1	Predicted
M644	MAPK1	Predicted
M690	MAPK1	Predicted
M694	MAPK1	Predicted
M695	MAPK1	Predicted
M704	MAPK1	Predicted
M705	MAPK1	Predicted
M750	MAPK1	Predicted
M973	MAPK1	Predicted
M1111	MAPK1	Predicted
M4	MAPK1	Predicted
M249	MAPK1	Predicted
M318	MAPK1	Predicted
M367	MAPK1	Predicted
M567	MAPK1	Predicted
M584	MAPK1	Predicted
M587	MAPK1	Predicted
M588	MAPK1	Predicted
M927	MAPK1	Predicted
M936	MAPK1	Predicted
M946	MAPK1	Predicted
M953	MAPK1	Predicted
M1106	MAPK1	Predicted
M257	MAPK1	Predicted
M299	MAPK1	Predicted
M300	MAPK1	Predicted
M322	MAPK1	Predicted
M326	MAPK1	Predicted
M626	MAPK1	Predicted
M937	MAPK1	Predicted
M939	MAPK1	Predicted
M150	MAPK1	Predicted
M315	MAPK1	Predicted
M316	MAPK1	Predicted
M537	MAPK1	Predicted
M586	MAPK1	Predicted
M589	MAPK1	Predicted
M663	MAPK1	Predicted
M940	MAPK1	Predicted
M954	MAPK1	Predicted
M974	MAPK1	Predicted
M1115	MAPK1	Predicted
M92	MAPK1	Predicted
M120	MAPK1	Predicted
M138	MAPK1	Predicted
M185	MAPK1	Predicted
M333	MAPK1	Predicted
M575	MAPK1	Predicted
M889	MAPK1	Predicted
M909	MAPK1	Predicted
M1114	MAPK1	Predicted
M5	MAPK1	Predicted
M302	MAPK1	Predicted
M327	MAPK1	Predicted
M633	MAPK1	Predicted
M924	MAPK1	Predicted
M970	MAPK1	Predicted
M1108	MAPK1	Predicted
M272	MAPK1	Predicted
M317	MAPK1	Predicted
M324	MAPK1	Predicted
M545	MAPK1	Predicted
M555	MAPK1	Predicted
M670	MAPK1	Predicted
M680	MAPK1	Predicted
M956	MAPK1	Predicted
M667	MAPK1	Predicted
M301	MAPK1	Predicted
M658	MAPK1	Predicted
M702	MAPK1	Predicted
M935	MAPK1	Predicted
M82	MAPK1	Predicted
M84	MAPK1	Predicted
M536	MAPK1	Predicted
M713	MAPK1	Predicted
M84	MAPT	Known
M257	MAPT	Known
M258	MAPT	Known
M301	MAPT	Known
M575	MAPT	Known
M663	MAPT	Known
M686	MAPT	Known
M696	MAPT	Known
M697	MAPT	Known
M909	MAPT	Known
M1110	NOS1	Predicted
M1111	NOS1	Predicted
M909	NOX4	Known
M910	NOX4	Known
M911	NOX4	Known
M738	NQO1	Predicted
M93	NQO1	Predicted
M693	NQO1	Predicted
M1118	PPARG	Predicted
M12	PPARG	Predicted
M68	PPARG	Predicted
M69	PPARG	Predicted
M139	PPARG	Predicted
M367	PPARG	Predicted
M417	PPARG	Predicted
M507	PPARG	Predicted
M86	PPARG	Predicted
M97	PPARG	Predicted
M102	PPARG	Predicted
M170	PPARG	Predicted
M224	PPARG	Predicted
M521	PPARG	Predicted
M524	PPARG	Predicted
M619	PPARG	Predicted
M702	PPARG	Predicted
M711	PPARG	Predicted
M718	PPARG	Predicted
M724	PPARG	Predicted
M884	PPARG	Predicted
M906	PPARG	Predicted
M951	PPARG	Predicted
M185	PPARG	Predicted
M259	PPARG	Predicted
M326	PPARG	Predicted
M509	PPARG	Predicted
M513	PPARG	Predicted
M671	PPARG	Predicted
M54	PPARG	Predicted
M54	PPARG	Predicted
M171	PPARG	Predicted
M244	PPARG	Predicted
M255	PPARG	Predicted
M315	PPARG	Predicted
M316	PPARG	Predicted
M324	PPARG	Predicted
M708	PPARG	Predicted
M710	PPARG	Predicted
M717	PPARG	Predicted
M721	PPARG	Predicted
M723	PPARG	Predicted
M32	PPARG	Predicted
M34	PPARG	Predicted
M35	PPARG	Predicted
M62	PPARG	Predicted
M63	PPARG	Predicted
M64	PPARG	Predicted
M85	PPARG	Predicted
M87	PPARG	Predicted
M88	PPARG	Predicted
M180	PPARG	Predicted
M226	PPARG	Predicted
M239	PPARG	Predicted
M268	PPARG	Predicted
M282	PPARG	Predicted
M356	PPARG	Predicted
M364	PPARG	Predicted
M389	PPARG	Predicted
M453	PPARG	Predicted
M456	PPARG	Predicted
M458	PPARG	Predicted
M466	PPARG	Predicted
M467	PPARG	Predicted
M932	PPARG	Predicted
M143	PPARG	Predicted
M263	PPARG	Predicted
M434	PPARG	Predicted
M440	PPARG	Predicted
M472	PPARG	Predicted
M488	PPARG	Predicted
M712	PPARG	Predicted
M720	PPARG	Predicted
M137	PPARG	Predicted
M317	PPARG	Predicted
M318	PPARG	Predicted
M321	PPARG	Predicted
M327	PPARG	Predicted
M380	PPARG	Predicted
M385	PPARG	Predicted
M391	PPARG	Predicted
M394	PPARG	Predicted
M397	PPARG	Predicted
M405	PPARG	Predicted
M483	PPARG	Predicted
M668	PPARG	Predicted
M681	PPARG	Predicted
M688	PPARG	Predicted
M707	PPARG	Predicted
M709	PPARG	Predicted
M719	PPARG	Predicted
M725	PPARG	Predicted
M89	PPARG	Predicted
M175	PPARG	Predicted
M243	PPARG	Predicted
M303	PPARG	Predicted
M330	PPARG	Predicted
M346	PPARG	Predicted
M347	PPARG	Predicted
M350	PPARG	Predicted
M352	PPARG	Predicted
M353	PPARG	Predicted
M355	PPARG	Predicted
M357	PPARG	Predicted
M359	PPARG	Predicted
M365	PPARG	Predicted
M366	PPARG	Predicted
M376	PPARG	Predicted
M384	PPARG	Predicted
M411	PPARG	Predicted
M416	PPARG	Predicted
M420	PPARG	Predicted
M426	PPARG	Predicted
M430	PPARG	Predicted
M435	PPARG	Predicted
M441	PPARG	Predicted
M447	PPARG	Predicted
M460	PPARG	Predicted
M468	PPARG	Predicted
M469	PPARG	Predicted
M471	PPARG	Predicted
M473	PPARG	Predicted
M476	PPARG	Predicted
M478	PPARG	Predicted
M479	PPARG	Predicted
M480	PPARG	Predicted
M481	PPARG	Predicted
M484	PPARG	Predicted
M485	PPARG	Predicted
M486	PPARG	Predicted
M487	PPARG	Predicted
M8	PPARG	Predicted
M92	PPARG	Predicted
M121	PPARG	Predicted
M122	PPARG	Predicted
M370	PPARG	Predicted
M371	PPARG	Predicted
M381	PPARG	Predicted
M386	PPARG	Predicted
M390	PPARG	Predicted
M395	PPARG	Predicted
M396	PPARG	Predicted
M400	PPARG	Predicted
M401	PPARG	Predicted
M428	PPARG	Predicted
M432	PPARG	Predicted
M438	PPARG	Predicted
M454	PPARG	Predicted
M455	PPARG	Predicted
M459	PPARG	Predicted
M683	PPARG	Predicted
M722	PPARG	Predicted
M726	PPARG	Predicted
M329	PPARG	Predicted
M333	PPARG	Predicted
M342	PPARG	Predicted
M368	PPARG	Predicted
M373	PPARG	Predicted
M375	PPARG	Predicted
M377	PPARG	Predicted
M383	PPARG	Predicted
M387	PPARG	Predicted
M402	PPARG	Predicted
M410	PPARG	Predicted
M412	PPARG	Predicted
M419	PPARG	Predicted
M421	PPARG	Predicted
M422	PPARG	Predicted
M424	PPARG	Predicted
M433	PPARG	Predicted
M439	PPARG	Predicted
M442	PPARG	Predicted
M446	PPARG	Predicted
M457	PPARG	Predicted
M463	PPARG	Predicted
M475	PPARG	Predicted
M501	PPARG	Predicted
M169	PPARG	Predicted
M260	PPARG	Predicted
M320	PPARG	Predicted
M323	PPARG	Predicted
M334	PPARG	Predicted
M372	PPARG	Predicted
M378	PPARG	Predicted
M379	PPARG	Predicted
M403	PPARG	Predicted
M404	PPARG	Predicted
M406	PPARG	Predicted
M414	PPARG	Predicted
M429	PPARG	Predicted
M448	PPARG	Predicted
M452	PPARG	Predicted
M682	PPARG	Predicted
M1116	PPARG	Predicted
M95	PPARG	Predicted
M331	PPARG	Predicted
M335	PPARG	Predicted
M340	PPARG	Predicted
M363	PPARG	Predicted
M393	PPARG	Predicted
M399	PPARG	Predicted
M407	PPARG	Predicted
M445	PPARG	Predicted
M451	PPARG	Predicted
M314	PPARG	Predicted
M319	PPARG	Predicted
M339	PPARG	Predicted
M343	PPARG	Predicted
M344	PPARG	Predicted
M348	PPARG	Predicted
M349	PPARG	Predicted
M527	PPARG	Predicted
M608	PPARG	Predicted
M727	PPARG	Predicted
M729	PPARG	Predicted
M5	PPARG	Predicted
M398	PPARG	Predicted
M413	PPARG	Predicted
M437	PPARG	Predicted
M444	PPARG	Predicted
M450	PPARG	Predicted
M462	PPARG	Predicted
M465	PPARG	Predicted
M477	PPARG	Predicted
M328	PPARG	Predicted
M338	PPARG	Predicted
M345	PPARG	Predicted
M362	PPARG	Predicted
M728	PPARG	Predicted
M90	PPARG	Predicted
M186	PPARG	Predicted
M189	PPARG	Predicted
M336	PPARG	Predicted
M354	PPARG	Predicted
M358	PPARG	Predicted
M360	PPARG	Predicted
M361	PPARG	Predicted
M369	PPARG	Predicted
M374	PPARG	Predicted
M392	PPARG	Predicted
M409	PPARG	Predicted
M415	PPARG	Predicted
M418	PPARG	Predicted
M423	PPARG	Predicted
M425	PPARG	Predicted
M431	PPARG	Predicted
M443	PPARG	Predicted
M461	PPARG	Predicted
M470	PPARG	Predicted
M474	PPARG	Predicted
M558	PPARG	Predicted
M631	PPARG	Predicted
M332	PPARG	Predicted
M337	PPARG	Predicted
M341	PPARG	Predicted
M351	PPARG	Predicted
M436	PPARG	Predicted
M322	PPARG	Predicted
M408	PPARG	Predicted
M449	PPARG	Predicted
M464	PPARG	Predicted
M566	PRNP	Predicted
M493	PRNP	Predicted
M609	RBP4	Predicted
M493	SIGMAR1	Predicted
M621	SLC6A4	Predicted
M622	SLC6A4	Predicted
M903	SLC6A4	Predicted
M200	TNF	Predicted
M230	TNF	Predicted
M245	TNF	Predicted
M252	TNF	Predicted
M279	TNF	Predicted
M744	TNF	Predicted
M1073	TNF	Predicted
M115	TNF	Predicted
M190	TNF	Predicted
M195	TNF	Predicted
M284	TNF	Predicted
M295	TNF	Predicted
M645	TNF	Predicted
M845	TNF	Predicted
M885	TNF	Predicted
M925	TNF	Predicted
M1010	TNF	Predicted
M1070	TNF	Predicted
M41	TNF	Predicted
M171	TNF	Predicted
M192	TNF	Predicted
M251	TNF	Predicted
M310	TNF	Predicted
M313	TNF	Predicted
M794	TNF	Predicted
M795	TNF	Predicted
M818	TNF	Predicted
M888	TNF	Predicted
M914	TNF	Predicted
M918	TNF	Predicted
M1008	TNF	Predicted
M1013	TNF	Predicted
M1017	TNF	Predicted
M1018	TNF	Predicted
M1078	TNF	Predicted
M1087	TNF	Predicted
M1101	TNF	Predicted
M26	TNF	Predicted
M27	TNF	Predicted
M172	TNF	Predicted
M197	TNF	Predicted
M221	TNF	Predicted
M232	TNF	Predicted
M277	TNF	Predicted
M283	TNF	Predicted
M292	TNF	Predicted
M306	TNF	Predicted
M511	TNF	Predicted
M644	TNF	Predicted
M657	TNF	Predicted
M748	TNF	Predicted
M799	TNF	Predicted
M834	TNF	Predicted
M894	TNF	Predicted
M913	TNF	Predicted
M919	TNF	Predicted
M976	TNF	Predicted
M1023	TNF	Predicted
M1086	TNF	Predicted
M36	TNF	Predicted
M52	TNF	Predicted
M77	TNF	Predicted
M276	TNF	Predicted
M307	TNF	Predicted
M499	TNF	Predicted
M612	TNF	Predicted
M615	TNF	Predicted
M616	TNF	Predicted
M754	TNF	Predicted
M755	TNF	Predicted
M781	TNF	Predicted
M858	TNF	Predicted
M859	TNF	Predicted
M898	TNF	Predicted
M899	TNF	Predicted
M915	TNF	Predicted
M929	TNF	Predicted
M930	TNF	Predicted
M965	TNF	Predicted
M967	TNF	Predicted
M989	TNF	Predicted
M995	TNF	Predicted
M996	TNF	Predicted
M1011	TNF	Predicted
M107	TNF	Predicted
M140	TNF	Predicted
M173	TNF	Predicted
M177	TNF	Predicted
M199	TNF	Predicted
M291	TNF	Predicted
M613	TNF	Predicted
M614	TNF	Predicted
M647	TNF	Predicted
M676	TNF	Predicted
M838	TNF	Predicted
M895	TNF	Predicted
M896	TNF	Predicted
M900	TNF	Predicted
M907	TNF	Predicted
M908	TNF	Predicted
M920	TNF	Predicted
M1009	TNF	Predicted
M1012	TNF	Predicted
M106	TNF	Predicted
M113	TNF	Predicted
M114	TNF	Predicted
M237	TNF	Predicted
M517	TNF	Predicted
M520	TNF	Predicted
M522	TNF	Predicted
M525	TNF	Predicted
M704	TNF	Predicted
M837	TNF	Predicted
M892	TNF	Predicted
M933	TNF	Predicted
M40	TNF	Predicted
M43	TNF	Predicted
M59	TNF	Predicted
M112	TNF	Predicted
M142	TNF	Predicted
M147	TNF	Predicted
M149	TNF	Predicted
M166	TNF	Predicted
M253	TNF	Predicted
M255	TNF	Predicted
M263	TNF	Predicted
M278	TNF	Predicted
M510	TNF	Predicted
M519	TNF	Predicted
M521	TNF	Predicted
M524	TNF	Predicted
M721	TNF	Predicted
M751	TNF	Predicted
M835	TNF	Predicted
M839	TNF	Predicted
M840	TNF	Predicted
M841	TNF	Predicted
M843	TNF	Predicted
M897	TNF	Predicted
M941	TNF	Predicted
M942	TNF	Predicted
M1081	TNF	Predicted
M1082	TNF	Predicted
M60	TNF	Predicted
M61	TNF	Predicted
M132	TNF	Predicted
M187	TNF	Predicted
M262	TNF	Predicted
M309	TNF	Predicted
M500	TNF	Predicted
M648	TNF	Predicted
M694	TNF	Predicted
M695	TNF	Predicted
M705	TNF	Predicted
M711	TNF	Predicted
M718	TNF	Predicted
M722	TNF	Predicted
M724	TNF	Predicted
M749	TNF	Predicted
M787	TNF	Predicted
M788	TNF	Predicted
M789	TNF	Predicted
M791	TNF	Predicted
M792	TNF	Predicted
M793	TNF	Predicted
M798	TNF	Predicted
M811	TNF	Predicted
M812	TNF	Predicted
M813	TNF	Predicted
M814	TNF	Predicted
M815	TNF	Predicted
M816	TNF	Predicted
M820	TNF	Predicted
M821	TNF	Predicted
M822	TNF	Predicted
M823	TNF	Predicted
M824	TNF	Predicted
M825	TNF	Predicted
M826	TNF	Predicted
M827	TNF	Predicted
M828	TNF	Predicted
M829	TNF	Predicted
M830	TNF	Predicted
M831	TNF	Predicted
M833	TNF	Predicted
M836	TNF	Predicted
M842	TNF	Predicted
M844	TNF	Predicted
M860	TNF	Predicted
M916	TNF	Predicted
M917	TNF	Predicted
M975	TNF	Predicted
M990	TNF	Predicted
M998	TNF	Predicted
M999	TNF	Predicted
M1000	TNF	Predicted
M1016	TNF	Predicted
M1024	TNF	Predicted
M1033	TNF	Predicted
M1038	TNF	Predicted
M1040	TNF	Predicted
M1041	TNF	Predicted
M1042	TNF	Predicted
M1043	TNF	Predicted
M1044	TNF	Predicted
M1045	TNF	Predicted
M1046	TNF	Predicted
M1047	TNF	Predicted
M1048	TNF	Predicted
M1049	TNF	Predicted
M1050	TNF	Predicted
M1051	TNF	Predicted
M1052	TNF	Predicted
M1053	TNF	Predicted
M1054	TNF	Predicted
M1055	TNF	Predicted
M1056	TNF	Predicted
M1068	TNF	Predicted
M1069	TNF	Predicted
M1071	TNF	Predicted
M1072	TNF	Predicted
M1074	TNF	Predicted
M1075	TNF	Predicted
M1076	TNF	Predicted
M1077	TNF	Predicted
M1079	TNF	Predicted
M1083	TNF	Predicted
M1084	TNF	Predicted
M1085	TNF	Predicted
M1088	TNF	Predicted
M1089	TNF	Predicted
M1090	TNF	Predicted
M1092	TNF	Predicted
M1093	TNF	Predicted
M1094	TNF	Predicted
M1095	TNF	Predicted
M1097	TNF	Predicted
M1102	TNF	Predicted
M1103	TNF	Predicted
M1104	TNF	Predicted
M1105	TNF	Predicted
M78	TNF	Predicted
M119	TNF	Predicted
M124	TNF	Predicted
M127	TNF	Predicted
M128	TNF	Predicted
M181	TNF	Predicted
M182	TNF	Predicted
M188	TNF	Predicted
M238	TNF	Predicted
M311	TNF	Predicted
M518	TNF	Predicted
M523	TNF	Predicted
M642	TNF	Predicted
M660	TNF	Predicted
M675	TNF	Predicted
M707	TNF	Predicted
M708	TNF	Predicted
M709	TNF	Predicted
M710	TNF	Predicted
M712	TNF	Predicted
M717	TNF	Predicted
M719	TNF	Predicted
M720	TNF	Predicted
M723	TNF	Predicted
M725	TNF	Predicted
M747	TNF	Predicted
M790	TNF	Predicted
M797	TNF	Predicted
M832	TNF	Predicted
M932	TNF	Predicted
M949	TNF	Predicted
M972	TNF	Predicted
M997	TNF	Predicted
M1022	TNF	Predicted
M1037	TNF	Predicted
M1039	TNF	Predicted
M1065	TNF	Predicted
M1066	TNF	Predicted
M1067	TNF	Predicted
M1096	TNF	Predicted
M1098	TNF	Predicted
M152	TNF	Predicted
M155	TNF	Predicted
M156	TNF	Predicted
M159	TNF	Predicted
M160	TNF	Predicted
M194	TNF	Predicted
M208	TNF	Predicted
M211	TNF	Predicted
M554	TNF	Predicted
M565	TNF	Predicted
M664	TNF	Predicted
M689	TNF	Predicted
M691	TNF	Predicted
M1021	TNF	Predicted
M1064	TNF	Predicted
M123	TNF	Predicted
M151	TNF	Predicted
M153	TNF	Predicted
M154	TNF	Predicted
M162	TNF	Predicted
M164	TNF	Predicted
M193	TNF	Predicted
M212	TNF	Predicted
M213	TNF	Predicted
M231	TNF	Predicted
M235	TNF	Predicted
M246	TNF	Predicted
M247	TNF	Predicted
M248	TNF	Predicted
M659	TNF	Predicted
M692	TNF	Predicted
M732	TNF	Predicted
M782	TNF	Predicted
M796	TNF	Predicted
M1015	TNF	Predicted
M30	TNF	Predicted
M280	TNF	Predicted
M665	TNF	Predicted
M72	TNF	Predicted
M129	TNF	Predicted
M163	TNF	Predicted
M73	TNF	Predicted
M117	TNF	Predicted
M126	TNF	Predicted
M157	TNF	Predicted
M158	TNF	Predicted
M161	TNF	Predicted
M945	TNF	Predicted
M79	TNF	Predicted
M98	TNF	Predicted
M145	TNF	Predicted
M666	TNF	Predicted
M902	TNF	Predicted
M178	TNF	Predicted
M656	TNF	Predicted
M662	TNF	Predicted
M165	TNF	Predicted
M274	TNF	Predicted
M304	TNF	Predicted
M654	TNF	Predicted
M167	TNF	Predicted
M234	TNF	Predicted
M655	TNF	Predicted
M661	TNF	Predicted
M606	TNFRSF1A	Predicted
M903	VCP	Predicted
M495	VCP	Predicted
M638	VCP	Predicted
M495	VEGFA	Predicted
M903	VEGFA	Predicted
M638	VEGFA	Predicted
